# Supplementary material for: Global development of artificial intelligence in cancer field: a bibliometric analysis range from 1983 to 2022
Source: Front Oncol. 2023 Jul 14;13:1215729. doi: 10.3389/fonc.2023.1215729 (PMC10382324; doi:10.3389/fonc.2023.1215729)
Supplement: Sheet 1 — Searching strategy. [file Table_1.xlsx]

## Sheet: 1_Searching strategy
Data from Web of Science (Core collection database)
1	((TS=(tumor)) OR TS=(cancer)) OR TS=(carcinoma)
2	TS=(artificial intelligence)
3	#1 AND #2 7042
4	#4 (DATE TO 2022-12-31) 6920

## Sheet: 2_Documents
ID	Publication Year	Author Full Names	Article Title	Abstract	Author Keywords	Journal Abbreviation	Country	Citation	Impact Factor
1	2022	Razek, Ahmed Abdel Khalek Abdel; Khaled, Reem; Helmy, Eman; Naglah, Ahmed; AbdelKhalek, Amro; El-Baz, Ayman	Artificial Intelligence and Deep Learning of Head and Neck Cancer		Head and neck cancer; Radiomics; Artificial intelligence; Texture analysis	MAGN RESON IMAGING C	Egypt	0	1.376
2	2021	Khene, Zine-Eddine; Mathieu, Romain; Peyronnet, Benoit; Kokorian, Romain; Gasmi, Anis; Khene, Fares; Rioux-Leclercq, Nathalie; Kammerer-Jacquet, Solene-Florence; Shariat, Shahrokh; Laguerre, Brigitte; Bensalah, Karim	Radiomics can predict tumour response in patients treated with Nivolumab for a metastatic renal cell carcinoma: an artificial intelligence concept		Radiomics; Kidney cancer; Renal cell carcinoma; Immunotherapy; Machine learning; Prediction model	WORLD J UROL	France	13	3.661
3	2021	Brodie, Andrew; Dai, Nick; Teoh, Jeremy Yuen-Chun; Decaestecker, Karel; Dasgupta, Prokar; Vasdev, Nikhil	Artificial intelligence in urological oncology: An update and future applications	There continues to be rapid developments and research in the field of Artificial Intelligence (AI) in Urological Oncology worldwide. In this review we discuss the basics of AI, application of AI per tumour group (Renal, Prostate and Bladder Cancer) and application of AI in Robotic Urological Surgery. We also discuss future applications of AI being developed with the benefits to patients with Urol…	Artificial Intelligence; Urological Oncology; Applications	UROL ONCOL-SEMIN ORI	England	3	2.954
4	2022	Liang, Jieyi; He, Tingshan; Li, Hong; Guo, Xueqing; Zhang, Zhiqiao	Improve individual treatment by comparing treatment benefits: cancer artificial intelligence survival analysis system for cervical carcinoma	Purpose: The current study aimed to construct a novel cancer artificial intelligence survival analysis system for predicting the individual mortality risk curves for cervical carcinoma patients receiving different treatments. Methods: Study dataset (n = 14,946) was downloaded from Surveillance Epidemiology and End Results database. Accelerated failure time algorithm, multi-task logistic regressio…	Cervical carcinoma; Artificial intelligence; Prognostic model; Cancer specific survival	J TRANSL MED	China	2	8.44
5	2022	Raafat, Marium; Mansour, Sahar; Kamel, Rasha; Ali, Hedaya W.; Shibel, Passant E.; Marey, Ahmed; Taha, Sherif N.; Alkalaawy, Basma	Does artificial intelligence aid in the detection of different types of breast cancer?	Background: On mammography many cancers may be missed even in retrospect either due to the breast density, the small size of the tumor or the subtle signs of cancer that are imperceptible. We aimed to compare the sensitivity of artificial intelligence (AI) to that of digital mammography in the detection of different types of breast cancer. Also, the sensitivity of Al in picking up the different b…	Artificial intelligence; Digital mammography; Invasive duct carcinoma; Breast calcifications; Cancer types	EGYPT J RADIOL NUC M	Egypt	1	N/A
6	2020	Landhuis, Esther	Deep learning takes on tumours	Artificial-intelligence methods are moving into cancer research. Artificial-intelligence methods are moving into cancer research.	Cancer; Computational biology and bioinformatics; Microscopy; Computer science	NATURE	N/A	15	69.504
7	2022	Gharavi, Seyed Mohammad H.; Faghihimehr, Armaghan	Clinical Application of Artificial Intelligence in PET Imaging of Head and Neck Cancer		PET; Deep learning; Neural network; Artificial intelligence; Head and neck cancer	PET CLIN	USA	4	N/A
8	2021	Lee, Matthew; Wei, Shuanzeng; Anaokar, Jordan; Uzzo, Robert; Kutikov, Alexander	Kidney cancer management 3.0: can artificial intelligence make us better?	Purpose of review Artificial intelligence holds tremendous potential for disrupting clinical medicine. Here we review the current role of artificial intelligence in the kidney cancer space. Recent findings Machine learning and deep learning algorithms have been developed using information extracted from radiomic, histopathologic, and genomic datasets of patients with renal masses. Although artifi…	artificial intelligence; deep learning; machine learning; renal cell carcinoma	CURR OPIN UROL	USA	6	2.808
9	2020	Mao, Wei-Bo; Lyu, Jia-Yu; Vaishnani, Deep K.; Lyu, Yu-Man; Gong, Wei; Xue, Xi-Ling; Shentu, Yang-Ping; Ma, Jun	Application of artificial neural networks in detection and diagnosis of gastrointestinal and liver tumors	As a form of artificial intelligence, artificial neural networks (ANNs) have the advantages of adaptability, parallel processing capabilities, and non-linear processing. They have been widely used in the early detection and diagnosis of tumors. In this article, we introduce the development, working principle, and characteristics of ANNs and review the research progress on the application of ANNs …	Artificial neural network; Deep learning; Gastrointestinal tumor; Tumor detection; Artificial intelligence	WORLD J CLIN CASES	China	6	1.534
10	2021	Xia, Erjie; Chi, Yili; Jin, Linli; Shen, Yanyan; Hirachan, Suzita; Bhandari, Adheesh; Wang, Ouchen	Preoperative prediction of lymph node metastasis in patients with papillary thyroid carcinoma by an artificial intelligence algorithm	Background: It is necessary to identify patients at risk of developing lymph node metastasis prior to papillary thyroid carcinoma (PTC) surgery. This can be challenging due to limiting factors, and an artificial intelligence algorithm may be a viable option. Objective: In this study, we aimed to evaluate whether combining an artificial intelligence algorithm (support vector machine and probabilis…	Artificial intelligence algorithm; papillary thyroid carcinoma; lymph node metastasis	AM J TRANSL RES	China	1	3.94
11	2021	Esce, Antoinette R.; Redemann, Jordan P.; Sanchez, Andrew C.; Olson, Garth T.; Hanson, Joshua A.; Agarwal, Shweta; Boyd, Nathan H.; Martin, David R.	Predicting nodal metastases in papillary thyroid carcinoma using artificial intelligence	Background: The presence of nodal metastases is important in the treatment of papillary thyroid carcinoma (PTC). We present our experience using a convolutional neural network (CNN) to predict the presence of nodal metastases in a series of PTC patients using visual histopathology from the primary tumor alone. Methods: 174 cases of PTC were evaluated for the presence or absence of lymph metastase…	Papillary thyroid carcinoma; Artificial intelligence; Histopathology	AM J SURG	USA	0	3.125
12	2021	Goyal, Hemant; Sherazi, Syed A. A.; Mann, Rupinder; Gandhi, Zainab; Perisetti, Abhilash; Aziz, Muhammad; Chandan, Saurabh; Kopel, Jonathan; Tharian, Benjamin; Sharma, Neil; Thosani, Nirav	Scope of Artificial Intelligence in Gastrointestinal Oncology	Simple Summary: Gastrointestinal cancers cause over 2.8 million deaths annually worldwide. Currently, the diagnosis of various gastrointestinal cancer mainly relies on manual interpretation of radiographic images by radiologists and various endoscopic images by endoscopists. Artificial intelligence (AI) may be useful in screening, diagnosing, and treating various cancers by accurately analyzing d…	artificial intelligence; colorectal cancer; gastrointestinal cancer; hepatocellular cancer; pancreaticobiliary cancer; gastric cancer; esophageal cancer	CANCERS	USA	3	6.575
13	2022	Cho, Hyung-Gyo; Jung, Wonkyung; Cho, Soo Ick; Shin, Jiwon; Park, Gahee; Moon, Jimin; Ma, Minuk; Ryu, Jeongun; Mostafavi, Mohammad; Park, Seonwook; Pereira, Sergio; Paeng, Kyunghyun; Yoo, Donggeun; Ock, Chan-Young; Kim, Seokhwi	Artificial intelligence-powered whole-slide image analyzer reveals a distinctive distribution of tumor-infiltrating lymphocytes in neuroendocrine tumors and carcinomas.			J CLIN ONCOL	N/A	0	50.717
14	2021	D'Amore, Brian; Smolinski-Zhao, Sara; Daye, Dania; Uppot, Raul N.	Role of Machine Learning and Artificial Intelligence in Interventional Oncology	Purpose of review The purpose of this review is to highlight the current role of machine learning and artificial intelligence and in the field of interventional oncology. Recent findings With advancements in technology, there is a significant amount of research regarding the application of artificial intelligence and machine learning in medicine. Interventional oncology is a field that can benefi…	Interventional radiology; Interventional oncology; Machine learning; Artificial intelligence; Oncology; Radiology; Oncology	CURR ONCOL REP	USA	3	5.945
15	2021	Klein, Christophe; Zeng, Qinghe; Arbaretaz, Floriane; Devevre, Estelle; Calderaro, Julien; Lomenie, Nicolas; Maiuri, Maria Chiara	Artificial intelligence for solid tumour diagnosis in digital pathology	Tumour diagnosis relies on the visual examination of histological slides by pathologists through a microscope eyepiece. Digital pathology, the digitalization of histological slides at high magnification with slides scanners, has raised the opportunity to extract quantitative information due to image analysis. In the last decade, medical image analysis has made exceptional progress due to the deve…	artificial intelligence; cancer; convolutional neural networks; digital pathology; histopathology	BRIT J PHARMACOL	France	7	9.473
16	2021	Wang, Xi; Li, Bin-bin	Deep Learning in Head and Neck Tumor Multiomics Diagnosis and Analysis: Review of the Literature	Head and neck tumors are the sixth most common neoplasms. Multiomics integrates multiple dimensions of clinical, pathologic, radiological, and biological data and has the potential for tumor diagnosis and analysis. Deep learning (DL), a type of artificial intelligence (AI), is applied in medical image analysis. Among the DL techniques, the convolution neural network (CNN) is used for image segmen…	artificial intelligence; deep learning; head and neck tumors; diagnosis; multi-omics	FRONT GENET	China	2	4.772
17	2021	Gasymov, O. K.; Aydemirova, A. H.; Melikova, L. A.; Aliyev, J. A.	ARTIFICIAL INTELLIGENCE TO CLASSIFY HUMAN LUNG CARCINOMA USING BLOOD PLASMA FTIR SPECTRA	Early diagnosis is pivotal for the survival rate in lung cancer patients. However, despite the great successes in various cancer types, effective and accepted screening techniques do not exist for lung cancer. Artificial Intelligence was employed to predict human lung carcinoma based on a model built using the biomarker module of MetaboAnalyst 4.0 software. FTIR spectra of human blood plasma coll…	Artificial Intelligence; Lung Carcinoma; Blood Plasma; FTIR; MetaboAnalyst	APPL COMPUT MATH-BAK	Azerbaijan	0	4.771
18	2021	Zhang, Zhiqiao; He, Tingshan; Huang, Liwen; Li, Jing; Wang, Peng	Immune gene prognostic signature for disease free survival of gastric cancer: Translational research of an artificial intelligence survival predictive system	The progress of artificial intelligence algorithms and massive data provide new ideas and choices for individual mortality risk prediction for cancer patients. The current research focused on depict immune gene related regulatory network and develop an artificial intelligence survival predictive system for disease free survival of gastric cancer. Multi-task logistic regression algorithm, Cox surv…	Immune gene; Transcription factor; Gastric cancer; Disease free survival; Prognostic signature	COMPUT STRUCT BIOTEC	China	2	6.155
19	2021	Zhang, Huixian; Meng, Die; Cai, Siqi; Guo, Haoyue; Chen, Peixin; Zheng, Zixuan; Zhu, Jun; Zhao, Wencheng; Wang, Hao; Zhao, Sha; Yu, Jia; He, Yayi	The application of artificial intelligence in lung cancer: a narrative review	Objective: This review was conducted to systematically summarize the progress made by artificial intelligence technology in early screening based medical imaging, pathological diagnosis, genomics inspection, prognostic evaluation, and individual treatment of lung cancer. Background: Lung cancer has a high mortality rate in China, which is closely related to the fact that most lung cancer patients…	Lung cancer; artificial intelligence; early diagnosis; individual treatment	TRANSL CANCER RES	China	2	0.496
20	2021	Yousefirizi, Fereshteh; Jha, Abhinav K.; Brosch-Lenz, Julia; Saboury, Babak; Rahmim, Arman	Toward High-Throughput Artificial Intelligence-Based Segmentation in Oncological PET Imaging		Artificial intelligence; Nuclear medicine; PET; Convolutional neural network; Segmentation; Metabolically active tumor volume	PET CLIN	Canada	8	N/A
21	2020	Vilgrain, Valerie; Raynaud, Lucas; Paulatto, Luisa; Ronot, Maxime	Imaging of liver tumours: What's new?	Liver tumours are very common and malignant tumours represent a major cause of cancer-related death. Imaging plays an important role at many different stages of the care pathway. This review discusses new aspects and new roles for imaging and for MRI, in particular. MRI is already the best tool for the characterization and staging of benign and malignant liver tumours and it could also become a u…		LIVER INT	France	1	8.754
22	2019	Forghani, Reza; Savadjiev, Peter; Chatterjee, Avishek; Muthukrishnan, Nikesh; Reinhold, Caroline; Forghani, Behzad	Radiomics and Artificial Intelligence for Biomarker and Prediction Model Development in Oncology		Artificial intelligence; Texture analysis; Radiomics; Machine learning; Precision oncology; Biomarker	COMPUT STRUCT BIOTEC	Canada	86	6.155
23	2020	Hosein, Sharif; Reitblat, Chanan R.; Cone, Eugene B.; Trinh, Quoc-Dien	Clinical applications of artificial intelligence in urologic oncology	Purpose of review This review aims to shed light on recent applications of artificial intelligence in urologic oncology. Recent findings Artificial intelligence algorithms harness the wealth of patient data to assist in diagnosing, staging, treating, and monitoring genitourinary malignancies. Successful applications of artificial intelligence in urologic oncology include interpreting diagnostic i…	artificial intelligence; bladder cancer; computer-assisted diagnosis; kidney cancer; machine learning; prostate cancer; urologic oncology	CURR OPIN UROL	USA	0	2.808
24	2022	Yousif, Mustafa; van Diest, Paul J.; Laurinavicius, Arvydas; Rimm, David; van der Laak, Jeroen; Madabhushi, Anant; Schnitt, Stuart; Pantanowitz, Liron	Artificial intelligence applied to breast pathology	The convergence of digital pathology and computer vision is increasingly enabling computers to perform tasks performed by humans. As a result, artificial intelligence (AI) is having an astoundingly positive effect on the field of pathology, including breast pathology. Research using machine learning and the development of algorithms that learn patterns from labeled digital data based on deep lear…	Artificial intelligence; Breast; Breast cancer; Computational pathology; Convolutional neural network; Deep learning; Handcrafted features; Machine learning; Quantitative image analysis	VIRCHOWS ARCH	USA	6	4.535
25	2021	Ock, Chan-Young; Park, Changhee; Paeng, Kyunghyun; Yoo, Donggeun; Kim, Seokhwi; Park, Sehhoon; Lee, Se-Hoon; Mok, Tony S.; Bang, Yung-Jue	Artificial intelligence-powered spatial analysis of tumor-infiltrating lymphocytes reveals distinct genomic profile of immune excluded phenotype in pan-carcinoma.			CANCER RES	N/A	1	13.312
26	2021	Feng, Bing; Ma, Xiao-Hong; Wang, Shuang; Cai, Wei; Liu, Xia-Bi; Zhao, Xin-Ming	Application of artificial intelligence in preoperative imaging of hepatocellular carcinoma: Current status and future perspectives	Hepatocellular carcinoma (HCC) is the most common primary malignant liver tumor in China. Preoperative diagnosis of HCC is challenging because of atypical imaging manifestations and the diversity of focal liver lesions. Artificial intelligence (AI), such as machine learning (ML) and deep learning, has recently gained attention for its capability to reveal quantitative information on images. Curre…	Hepatocellular carcinoma; Radiomics; Artificial intelligence; Diagnosis; Treatment; Recurrence	WORLD J GASTROENTERO	China	4	5.374
27	2021	Hameed, B. M. Zeeshan; S. Dhavileswarapu, Aiswarya V. L.; Raza, Syed Zahid; Karimi, Hadis; Khanuja, Harneet Singh; Shetty, Dasharathraj K.; Ibrahim, Sufyan; Shah, Milap J.; Naik, Nithesh; Paul, Rahul; Rai, Bhavan Prasad; Somani, Bhaskar K.	Artificial Intelligence and Its Impact on Urological Diseases and Management: A Comprehensive Review of the Literature	Recent advances in artificial intelligence (AI) have certainly had a significant impact on the healthcare industry. In urology, AI has been widely adopted to deal with numerous disorders, irrespective of their severity, extending from conditions such as benign prostate hyperplasia to critical illnesses such as urothelial and prostate cancer. In this article, we aim to discuss how algorithms and t…	urology; artificial intelligence; machine learning; urinary incontinence; kidney stone disease; fertility; reproductive urology; renal cell carcinoma; hydronephrosis; urinary reflux; urolithiasis; endourology; pediatric urology; prostate cancer; bladder cancer	J CLIN MED	India	18	4.964
28	2021	Chan, Erica On-Ting; Pradere, Benjamin; Teoh, Jeremy Yuen-Chun	The use of artificial intelligence for the diagnosis of bladder cancer: a review and perspectives	Purpose of review White light cystoscopy is the current standard for primary diagnosis and surveillance of bladder cancer. However, cancer changes can be subtle and may be easily missed. With the advancement of deep learning (DL), image recognition by artificial intelligence (AI) proves a high accuracy for image-based diagnosis. AI can be a solution to enhance bladder cancer diagnosis on cystosco…	artificial intelligence; bladder cancer; cystoscopy; deep learning; diagnosis	CURR OPIN UROL	China	3	2.808
29	2019	Kudo, Yasusei	Predicting cancer outcome: Artificial intelligence vs. pathologists			ORAL DIS	Japan	3	4.068
30	2019	Kim, M.; Park, H.; Kho, B.; Park, C.; Oh, I.; Kim, Y.	Concordance Between Artificial Intelligence and Multidisciplinary Tumor Board for Lung Cancer			AM J RESP CRIT CARE	N/A	0	30.528
31	2020	Weisberg, E. M.; Chu, L. C.; Park, S.; Yuille, A. L.; Kinzler, K. W.; Vogelstein, B.; Fishman, E. K.	Deep lessons learned: Radiology, oncology, pathology, and computer science experts unite around artificial intelligence to strive for earlier pancreatic cancer diagnosis		Deep learning; Artificial intelligence (AI); Radiomics; Pancreatic ductal adenocarcinoma (PDA); Pancreatic neuroendocrine tumor	DIAGN INTERV IMAG	USA	18	7.242
32	2022	Conde, Esther; Hernandez, Susana; Lopez-Rios, Fernando	Rethinking the role of biomarkers for operable non-small cell lung carcinoma: an effective collaboration with artificial intelligence algorithms			MODERN PATHOL	Spain	0	8.209
33	2022	Zhang, Hao-Ran; Lv, Guang-Yi; Liu, Shuang; Liu, Dan; Wu, Xiong-Zhi	The artificial intelligence watcher predicts cancer risk by facial features	Background: Early diagnosis of malignant tumors effectively reduces the mortality rate. The special craniofacial structure serves as a diagnosis basis of early screening for many hereditary diseases. However, cancer is also considered a genetic disorder. Could facial images direct tumor screening? Methods: We developed an image recognition program, the artificial intelligence watcher, which could…	artificial intelligence; cancer genetics; tumor screening; facial features; facial recognition	TRADIT MED RES	China	0	N/A
34	2022	Pham, Nancy; Ju, Connie; Kong, Tracie; Mukherji, Suresh K.	Artificial Intelligence in Head and Neck Imaging	Artificial intelligence (AI) can be applied to head and neck imaging to augment image quality and various clinical tasks including segmentation of tumor volumes, tumor characterization, tumor prognostication and treatment response, and prediction of metastatic lymph node disease. Head and neck oncology care is well positioned for the application of AI since treatment is guided by a wealth of info…		SEMIN ULTRASOUND CT	USA	1	1.641
35	2022	George, Rose S.; Htoo, Arkar; Cheng, Michael; Masterson, Timothy M.; Huang, Kun; Adra, Nabil; Kaimakliotis, Hristos Z.; Akgul, Mahmut; Cheng, Liang	Artificial intelligence in prostate cancer: Definitions, current research, and future directions	Multiple novel modalities tasking artificial intelligence based computational pathology applications and integrating other variables, such as risk factors, tumor microenvironment, genomic testing data, laboratory findings, clinical history, and radiology findings, will improve diagnostic consistency and generate a synergistic diagnostic workflow. In this article, we present the concise and contem…	Prostate cancer; Urologic oncology; Computational pathology; Artificial intelligence; Machine learning	UROL ONCOL-SEMIN ORI	USA	0	2.954
36	2017	Wolfsperger, F. C.; Yazdi, A. S.	Computer-based Diagnosis of Skin Tumors using artificial Intelligence			HAUTARZT	Germany	0	1.198
37	2021	He, Tingshan; Huang, Liwen; Li, Jing; Wang, Peng; Zhang, Zhiqiao	Potential Prognostic Immune Biomarkers of Overall Survival in Ovarian Cancer Through Comprehensive Bioinformatics Analysis: A Novel Artificial Intelligence Survival Prediction System	Background: The tumour immune microenvironment plays an important role in the biological mechanisms of tumorigenesis and progression. Artificial intelligence medicine studies based on big data and advanced algorithms are helpful for improving the accuracy of prediction models of tumour prognosis. The current research aims to explore potential prognostic immune biomarkers and develop a predictive …	ovarian cancer; overall survival; immune gene; transcription factor; prognostic signature	FRONT MED-LAUSANNE	China	1	5.058
38	2021	Liu, Yong	Artificial intelligence-assisted endoscopic detection of esophageal neoplasia in early stage: The next step?	Esophageal cancer (EC) is a common malignant tumor of the digestive tract and originates from the epithelium of the esophageal mucosa. It has been confirmed that early EC lesions can be cured by endoscopic therapy, and the curative effect is equivalent to that of surgical operation. Upper gastrointestinal endoscopy is still the gold standard for EC diagnosis. The accuracy of endoscopic examinatio…	Early esophageal cancer; Artificial intelligence; Endoscopy; Diagnosis; Trend	WORLD J GASTROENTERO	China	2	5.374
39	2022	Chen, Meihua; Zhou, Yuankai; Lang, Jinyi; Li, Lijie; Zhang, Yan	Triboelectric nanogenerator and artificial intelligence to promote precision medicine for cancer	The large-scale application of triboelectric nanogenerator (TENG) based self-powered devices holds promise for cancer treatment for millions of new cancer patients each year. TENG based sensors are capable of collecting patient data over a long time and provide precise cancer data sources for artificial intelligent process. TENG based devices possess great potential for targeted drug therapy, pho…	Triboelectric nanogenerator; Precise medicine; Cancer; Self-powered sensor; Artificial intelligence	NANO ENERGY	England	8	19.069
40	2021	Huang, Li-Bin; Yang, Ting-Han; Chen, Hai-Ning	Predictive Role of Tumor Budding in T1 Colorectal Cancer Lymph Node Metastasis			GASTROENTEROLOGY	China	1	33.883
41	2021	Oszwald, Andre; Wasinger, Gabriel; Pradere, Benjamin; Shariat, Shahrokh F.; Comperat, Eva M.	Artificial intelligence in prostate histopathology: where are we in 2021?	Purpose of review Artificial intelligence has made an entrance into mainstream applications of daily life but the clinical deployment of artificial intelligence-supported histological analysis is still at infancy. Recent years have seen a surge in technological advance regarding the use of artificial intelligence in pathology, in particular in the diagnosis of prostate cancer. Recent findings We …	artificial intelligence; Gleason score; histology; pathology; prostate cancer	CURR OPIN UROL	Austria	2	2.808
42	2021	Del Giudice, Marco; Peirone, Serena; Perrone, Sarah; Priante, Francesca; Varese, Fabiola; Tirtei, Elisa; Fagioli, Franca; Cereda, Matteo	Artificial Intelligence in Bulk and Single-Cell RNA-Sequencing Data to Foster Precision Oncology	Artificial intelligence, or the discipline of developing computational algorithms able to perform tasks that requires human intelligence, offers the opportunity to improve our idea and delivery of precision medicine. Here, we provide an overview of artificial intelligence approaches for the analysis of large-scale RNA-sequencing datasets in cancer. We present the major solutions to disentangle in…	artificial intelligence; RNA sequencing; cancer heterogeneity	INT J MOL SCI	Italy	3	6.208
43	2022	Liu, Ji-Qiao; Ren, Jia-Yu; Xu, Xiao-Lan; Xiong, Li-Yan; Peng, Yue-Xiang; Pan, Xiao-Fang; Dietrich, Christoph F.; Cui, Xin-Wu	Ultrasound-based artificial intelligence in gastroenterology and hepatology	Artificial intelligence (AI), especially deep learning, is gaining extensive attention for its excellent performance in medical image analysis. It can automatically make a quantitative assessment of complex medical images and help doctors to make more accurate diagnoses. In recent years, AI based on ultrasound has been shown to be very helpful in diffuse liver diseases and focal liver lesions, su…	Artificial intelligence; Ultrasound; Liver; Gastroenterology; Deep learning	WORLD J GASTROENTERO	China	0	5.374
44	2022	Hagenaars, Sophie C.; Vangangelt, Kiki M. H.; Van Pelt, Gabi W.; Karancsi, Zsofia; Tollenaar, Rob A. E. M.; Green, Andrew R.; Rakha, Emad A.; Kulka, Janina; Mesker, Wilma E.	Standardization of the tumor-stroma ratio scoring method for breast cancer research	Purpose The tumor-stroma ratio (TSR) has repeatedly proven to be correlated with patient outcomes in breast cancer using large retrospective cohorts. However, studies validating the TSR often show variability in methodology, thereby hampering comparisons and uniform outcomes. Method This paper provides a detailed description of a simple and uniform TSR scoring method using Hematoxylin and Eosin (…	Breast cancer; Tumor microenvironment; Biomarker; Tumor-stroma ratio; Protocol; Artificial intelligence	BREAST CANCER RES TR	Netherlands	1	4.624
45	2018	Yuwen, Daolu; Zhang, Wenwen; Wu, Jiaying; Zhang, Juan; Shen, Yunzhu; Shi, Junfeng; Tang, Cuiju; Dankwa-Mullan, Irene; Rhee, Kyu; Chen, Jinfei	Concordance evaluation of an artificial intelligence technology with a multidisciplinary tumor board in gastric cancer.			J CLIN ONCOL	N/A	2	50.717
46	2021	Nakamura, Yuko; Higaki, Toru; Honda, Yukiko; Tatsugami, Fuminari; Tani, Chihiro; Fukumoto, Wataru; Narita, Keigo; Kondo, Shota; Akagi, Motonori; Awai, Kazuo	Advanced CT techniques for assessing hepatocellular carcinoma	Hepatocellular carcinoma (HCC) is the sixth-most common cancer in the world, and hepatic dynamic CT studies are routinely performed for its evaluation. Ongoing studies are examining advanced imaging techniques that may yield better findings than are obtained with conventional hepatic dynamic CT scanning. Dual-energy CT-, perfusion CT-, and artificial intelligence-based methods can be used for the…	Hepatocellular carcinoma; Tomography; X-ray computed; Dual-energy CT; Perfusion CT; Artificial intelligence	RADIOL MED	Japan	25	6.313
47	2021	Schmidt, Bogdana; Bhambhvani, Hriday P.; Fan, Richard E.; Kunder, Christian; Kao, Chia Sui; Higgins, John P.; Rusu, Mirabela; Sonn, Geoffrey A.	EXTERNAL VALIDATION OF AN ARTIFICIAL INTELLIGENCE ALGORITHM FOR PROSTATE CANCER GLEASON GRADING AND TUMOR QUANTIFICATION			J UROLOGY	N/A	1	7.6
48	2022	Lafeuille, Pierre; Rivory, Jerome; Lambin, Thomas; Yzet, Clara; Latif, El Houcine; Bartoli, Adrien; Pioche, Mathieu	Non-granular laterally spreading tumors: potential superficial cancers that artificial intelligence does not easily detect			ENDOSCOPY	France	1	9.776
49	2020	Giordano, Silvia; Takeda, Sen; Donadon, Matteo; Saiki, Hidekazu; Brunelli, Laura; Pastorelli, Roberta; Cimino, Matteo; Soldani, Cristiana; Franceschini, Barbara; Di Tommaso, Luca; Lleo, Ana; Yoshimura, Kentaro; Nakajima, Hiroki; Torzilli, Guido; Davoli, Enrico	Rapid automated diagnosis of primary hepatic tumour by mass spectrometry and artificial intelligence	Background and aims Complete surgical resection with negative margin is one of the pillars in treatment of liver tumours. However, current techniques for intra-operative assessment of tumour resection margins are time-consuming and empirical. Mass spectrometry (MS) combined with artificial intelligence (AI) is useful for classifying tissues and provides valuable prognostic information. The aim of…	artificial intelligence; liver cancer; liver surgery; liver tumours; mass spectrometry; resection margins	LIVER INT	Italy	16	8.754
50	2020	Ikeda, Atsushi; Nosato, Hirokazu; Kochi, Yuta; Kojima, Takahiro; Kawai, Koji; Sakanashi, Hidenori; Murakawa, Masahiro; Nishiyama, Hiroyuki	Support System of Cystoscopic Diagnosis for Bladder Cancer Based on Artificial Intelligence	Introduction: Nonmuscle-invasive bladder cancer has a relatively high postoperative recurrence rate despite the implementation of conventional treatment methods. Cystoscopy is essential for diagnosing and monitoring bladder cancer, but lesions are overlooked while using white-light imaging. Using cystoscopy, tumors with a small diameter; flat tumors, such as carcinoma in situ; and the extent of f…	artificial intelligence; bladder cancer; cystoscopy; transfer learning; deep learning	J ENDOUROL	Japan	21	2.619
51	2019	Chen, Ze-Bin; Chen, Shu-Ling; Mang, Rui-Ming; Deng, Zhen-Wei; Shen, Jing-Xian; Zhu, Wan-Jie; Li, Bin; Deng, Sui; Kuang, Ming	Can artificial intelligence support the clinical decision making for Barcelona clinic liver cancer stage 0/a hepatocellular carcinoma in China?			J CLIN ONCOL	N/A	1	50.717
52	2021	Lin, Mingquan; Wynne, Jacob F.; Zhou, Boran; Wang, Tonghe; Lei, Yang; Curran, Walter J.; Liu, Tian; Yang, Xiaofeng	Artificial intelligence in tumor subregion analysis based on medical imaging: A review	Medical imaging is widely used in the diagnosis and treatment of cancer, and artificial intelligence (AI) has achieved tremendous success in medical image analysis. This paper reviews AI-based tumor subregion analysis in medical imaging. We summarize the latest AI-based methods for tumor subregion analysis and their applications. Specifically, we categorize the AI-based methods by training strate…	tumor subregion analysis; artificial intelligence; deep learning; medical imaging; medical image analysis	J APPL CLIN MED PHYS	USA	10	2.243
53	2021	Choudhury, Avishek; Perumalla, Sunanda	Detecting breast cancer using artificial intelligence: Convolutional neural network	BACKGROUND: One of the most broadly founded approaches to envisage cancer treatment relies upon a pathologist's efficiency to visually inspect the appearances of bio-markers on the invasive tumor tissue section. Lately, deep learning techniques have radically enriched the ability of computers to identify objects in images fostering the prospect for fully automated computer-aided diagnosis. Given …	Convolutional neural network; deep learning; artificial intelligence; machine learning; breast cancer; ductal carcinoma	TECHNOL HEALTH CARE	USA	2	1.205
54	2020	Zhang, Zhiqiao; Li, Jing; He, Tingshan; Ding, Jianqiang	Bioinformatics Identified 17 Immune Genes as Prognostic Biomarkers for Breast Cancer: Application Study Based on Artificial Intelligence Algorithms	An increasing body of evidence supports the association of immune genes with tumorigenesis and prognosis of breast cancer (BC). This research aims at exploring potential regulatory mechanisms and identifying immunogenic prognostic markers for BC, which were used to construct a prognostic signature for disease-free survival (DFS) of BC based on artificial intelligence algorithms. Differentially ex…	breast cancer; disease-free survival; immune gene; transcription factor; prognostic signature	FRONT ONCOL	China	23	5.738
55	2020	Smit, Marloes A.; Mesker, Wilma E.	The role of artificial intelligence to quantify the tumour-stroma ratio for survival in colorectal cancer			EBIOMEDICINE	Netherlands	3	11.205
56	2021	Zhao, M.; Liu, Y.	Repeatable study of tumour infiltrating lymphocytes in breast cancer after neoadjuvant therapy based on artificial intelligence			VIRCHOWS ARCH	N/A	0	4.535
57	2022	Suh, Jungyo; Kim, Dongwon; Lim, Bumjin; Song, Cheryn; You, Dalsan; Jeong, In Gab; Hong, Jun Hyuk; Hong, Bumsik; Ahn, Hanjong; Kim, Choung-Soo	DEVELOPMENT OF INDIVIDUAL LEVEL INFERENCE AVAILABLE EXPLAINABLE ARTIFICIAL INTELLIGENCE MODEL FOR CANCER-SPECIFIC SURVIVAL AFTER NEPHRECTOMY IN RENAL CELL CARCINOMA PATIENTS			J UROLOGY	N/A	0	7.6
58	2022	Khader, Ali; Braschi-Amirfarzan, Marta; McIntosh, Lacey J.; Gosangi, Babina; Wortman, Jeremy R.; Wald, Christoph; Thomas, Richard	Importance of tumor subtypes in cancer imaging	Cancer therapy has evolved from being broadly directed towards tumor types, to highly specific treatment protocols that target individual molecular subtypes of tumors. With the ever-increasing data on imaging char-acteristics of tumor subtypes and advancements in imaging techniques, it is now often possible for radiologists to differentiate tumor subtypes on imaging. Armed with this knowledge, ra…	Cancer; Tumor subtype; Precision medicine; Radiomics; Artificial intelligence	EUR J RADIOL OPEN	USA	1	N/A
59	2020	Haj-Mirzaian, Arya; Kadivar, Ana; Kamel, Ihab R.; Zaheer, Atif	Updates on Imaging of Liver Tumors	Purpose of ReviewWe review advances in imaging of liver tumors, by particularly focusing on the utility of novel imaging in diagnosis and management of these lesions.Recent FindingsContrast-enhanced CT and/or MRI are currently utilized for accurate diagnosis of liver tumors, but several ongoing studies are examining the use of other advanced techniques. Novel CT (i.e., dual-energy CT and perfusio…	Liver tumor; Hepatocellular carcinoma; CT; MRI; Contrast-enhanced imaging; Diagnosis; Dual-energy CT; Perfusion CT; Diffusion-weighted imaging; MR elastography; T1 mapping; Image processing; Texture analysis; Artificial intelligence	CURR ONCOL REP	USA	12	5.945
60	2021	Dodington, David; Lagree, Andrew; Tabbarah, Sami; Mohebpour, Majidreza; Sadeghi-Naini, Ali; Tran, William; Lu, Fang-I	Measurement of Tumour Nuclear Area by Artificial Intelligence is Associated with Residual Cancer Burden Index After Neoadjuvant Chemotherapy in Estrogen Receptor Positive Breast Cancer			MODERN PATHOL	N/A	0	8.209
61	2022	Richardson, Michael L.; Amini, Behrang; Kinahan, Paul E.	Bone and Soft Tissue Tumors Horizons in Radiomics and Artificial Intelligence		Artificial intellligence; Radiomics; Soft tissue tumor	RADIOL CLIN N AM	USA	0	1.947
62	2022	Overgaard, Jens; Aznar, Marianne C.; Bacchus, Carol; Coppes, Rob P.; Deutsch, Eric; Georg, Dietmar; Haustermans, Karin; Hoskin, Peter; Krause, Mechthild; Lartigau, Eric F.; Lee, Anne W. M.; Loeck, Steffen; Offersen, Birgitte V.; Thwaites, David I.; van der Kogel, Albert J.; van der Heide, Uulke A.; Valentini, Vincenzo; Baumann, Michael	Personalised radiation therapy taking both the tumour and patient into consideration			RADIOTHER ONCOL	Denmark	1	6.901
63	2022	Nussbaum, Samuel; Shoukry, Mira; Ashary, Mohammed Ali; Kasbi, Ali Abbaszadeh; Baksh, Mizba; Gabriel, Emmanuel	Advanced Tumor Imaging Approaches in Human Tumors	Simple Summary This review highlights several recent advances in cancer imaging, including artificial intelligence, molecular imaging, and intravital imaging. We discuss these areas' potential to change the detection, monitoring, and overall treatment of cancer. The management of cancer has always relied heavily on the imaging modalities used to detect and monitor it. While many of these modaliti…	tumor imaging; artificial intelligence; molecular imaging; intravital microscopy	CANCERS	USA	1	6.575
64	2019	Asadpour, V.; Parker, R. A.; Sampson, S. J.; Chen, W.; Wu, B. U.	Fully Automated Pancreatic Cancer Tumor Analysis in CT Images Using Artificial Intelligence and Deep Learning Neural Networks			PANCREAS	N/A	0	3.243
65	2022	La Porta, Caterina AM.; Zapperi, Stefano	Artificial intelligence in breast cancer diagnostics	Since breast cancer deaths are mainly due to metastasis, predicting the risk that a primary tumor will develop metastasis after a first diagnosis is a central issue that could be addressed by artificial intelligence. To overcome the problem posed by limited availability of standardized datasets, algorithms should include biological insight.		CELL REP MED	Italy	0	16.988
66	2021	Dodington, David; Lagree, Andrew; Tabbarah, Sami; Mohebpour, Majidreza; Sadeghi-Naini, Ali; Tran, William; Lu, Fang-I	Measurement of Tumour Nuclear Area by Artificial Intelligence is Associated with Residual Cancer Burden Index After Neoadjuvant Chemotherapy in Estrogen Receptor Positive Breast Cancer			LAB INVEST	N/A	0	5.502
67	2021	Bhinder, Bhavneet; Gilvary, Coryandar; Madhukar, Neel S.; Elemento, Olivier	Artificial Intelligence in Cancer Research and Precision Medicine	Artificial intelligence (AI) is rapidly reshaping cancer research and personalized clinical care. Availability of high-dimensionality datasets coupled with advances in high-performance computing, as well as innovative deep learning architectures, has led to an explosion of AI use in various aspects of oncology research. These applications range from detection and classification of cancer, to mole…		CANCER DISCOV	USA	40	38.272
68	2022	Zhou, Ryle; Kozlov, Andrew; Chen, Shu-Tian; Okamoto, Satoko; Ikeda, Debra M.; DeMartini, Wendy; Kurian, Allison W.; Sledge, George W.; Telli, Melinda L.; Lee, Kevin; Mantz, Adam B.; Itakura, Haruka	Harnessing artificial intelligence to automate delineation of volumetric breast cancers from magnetic resonance imaging to improve tumor characterization.			J CLIN ONCOL	N/A	0	50.717
69	2022	Tragardh, E.; Enqvist, O.; Ulen, J.; Jogi, J.; Edenbrandt, L.	Artificial intelligence for the detection of primary tumour, recurrence and metastases in PSMA PET-CT in prostate cancer			EUR J NUCL MED MOL I	N/A	0	10.057
70	2020	Jia, Mengmeng; Guo, Xinjian; Tian, Fang	Application of Artificial Intelligence Technology in Pathological Image Analysis of Breast Tissue	Breast histopathological examination usually relies on experienced pathologists. In recent years, artificial intelligence technology has been applied to digital pathological images to help doctors diagnose breast tumor. This paper mainly introduces the research progress of artificial intelligence technology in pathological classification and histological grade of breast cancer. In view of the sim…		J PHYS CONF SER	China	1	N/A
71	2022	Hasani, Navid; Paravastu, Sriram S.; Farhadi, Faraz; Yousefirizi, Fereshteh; Morris, Michael A.; Rahmim, Arman; Roschewski, Mark; Summers, Ronald M.; Saboury, Babak	Artificial Intelligence in Lymphoma PET Imaging: A Scoping Review (Current Trends and Future Directions)		Artificial intelligence; Deep learning; Positron emission tomography (PET); Lymphoma; Radiomics; Radiophenomics; Segmentation; Detection	PET CLIN	USA	5	N/A
72	2021	Kudo, Shin-Ei; Ichimasa, Katsuro; Mori, Yuichi	Predictive Role of Tumor Budding in T1 Colorectal Cancer Lymph Node Metastasis Reply			GASTROENTEROLOGY	Japan	0	33.883
73	2020	Inaba, Atsushi; Hori, Keisuke; Yoda, Yusuke; Ikematsu, Hiroaki; Takano, Hiroaki; Matsuzaki, Hiroki; Watanabe, Yoshiki; Takeshita, Nobuyoshi; Tomioka, Toshifumi; Ishii, Genichiro; Fujii, Satoshi; Hayashi, Ryuichi; Yano, Tomonori	Artificial intelligence system for detecting superficial laryngopharyngeal cancer with high efficiency of deep learning	Background There are no published reports evaluating the ability of artificial intelligence (AI) in the endoscopic diagnosis of superficial laryngopharyngeal cancer (SLPC). We presented our newly developed diagnostic AI model for SLPC detection. Methods We used RetinaNet for object detection. SLPC and normal laryngopharyngeal mucosal images obtained from narrow-band imaging were used for the lear…	artificial intelligence; endoscopy; narrow band imaging; object detection; superficial laryngopharyngeal cancer	HEAD NECK-J SCI SPEC	Japan	12	3.821
74	2020	Thakur, Nishant; Yoon, Hongjun; Chong, Yosep	Current Trends of Artificial Intelligence for Colorectal Cancer Pathology Image Analysis: A Systematic Review	Colorectal cancer (CRC) is one of the most common cancers requiring early pathologic diagnosis using colonoscopy biopsy samples. Recently, artificial intelligence (AI) has made significant progress and shown promising results in the field of medicine despite several limitations. We performed a systematic review of AI use in CRC pathology image analysis to visualize the state-of-the-art. Studies p…	artificial intelligence; pathology; colorectal neoplasm; deep learning; systematic review	CANCERS	Korea	30	6.575
75	2020	Akazawa, Munetoshi; Hashimoto, Kazunori	Artificial Intelligence in Ovarian Cancer Diagnosis	Background/Aim: This study aimed to use artificial intelligence (AI) to predict the pathological diagnosis of ovarian tumors using patient information and data from preoperative examinations. Patients and Methods: A total of 202 patients with ovarian tumors were enrolled, including 53 with ovarian cancer, 23 with borderline malignant tumors, and 126 with benign ovarian tumors. Using 5 machine lea…	Artificial intelligence; deep learning; machine learning; neural network; ovarian cancers; ovarian tumor; blood test	ANTICANCER RES	Japan	17	2.435
76	2021	Houshyar, Roozbeh; Glavis-Bloom, Justin; Bui, Thanh-Lan; Chahine, Chantal; Bardis, Michelle D.; Ushinsky, Alexander; Liu, Hanna; Bhatter, Param; Lebby, Elliott; Fujimoto, Dylann; Grant, William; Tran-Harding, Karen; Landman, Jaime; Chow, Daniel S.; Chang, Peter D.	Outcomes of Artificial Intelligence Volumetric Assessment of Kidneys and Renal Tumors for Preoperative Assessment of Nephron-Sparing Interventions	Background: Renal-cell carcinoma is the most common kidney cancer and the 13th most common cause of cancer death worldwide. Partial nephrectomy and percutaneous ablation, increasingly utilized to treat small renal masses and preserve renal parenchyma, require precise preoperative imaging interpretation. We sought to develop and evaluate a convolutional neural network (CNN), a type of deep learnin…	renal-cell carcinoma; deep learning; convolutional neural network; artificial intelligence; computer-aided diagnostics	J ENDOUROL	USA	3	2.619
77	2020	Harmon, Stephanie; Sanford, Thomas; Daneshvar, Michael; Brown, G. Thomas; Yang, Chris; Mehralivand, Sherif; Shih, Joanna; Jacob, Joseph; Valera, Vladimir; Agarwal, Piyush; Choyke, Peter; Turkbey, Baris	MULTIRESOLUTION APPLICATION OF ARTIFICIAL INTELLIGENCE IN DIGITAL PATHOLOGY FOR PREDICTION OF POSITIVE LYMPH NODES FROM PRIMARY TUMORS IN BLADDER CANCER			J UROLOGY	N/A	0	7.6
78	2022	Kim, Seokhwi; Choi, Sangjoon; Cho, Soo Ick; Kim, Hyojin; Ma, Minuk; Pereira, Sergio; Park, Seonwook; Aum, Brian; Shin, Seunghwan; Paeng, Kyunghyun; Yoo, Donggeun; Jung, Wonkyung; Ock, Chan-Young; Lee, Se-Hoon; Chung, Jin-Haeng; Choi, Yuna	Artificial Intelligence-Powered Analyzer Reduces Inter-observer Variation in PD-L1 Tumor Proportion Score of Non-Small Cell Lung Cancer			LAB INVEST	N/A	0	5.502
79	2022	Kim, Seokhwi; Choi, Sangjoon; Cho, Soo Ick; Kim, Hyojin; Ma, Minuk; Pereira, Sergio; Park, Seonwook; Aum, Brian; Shin, Seunghwan; Paeng, Kyunghyun; Yoo, Donggeun; Jung, Wonkyung; Ock, Chan-Young; Lee, Se-Hoon; Chung, Jin-Haeng; Choi, Yuna	Artificial Intelligence-Powered Analyzer Reduces Inter-observer Variation in PD-L1 Tumor Proportion Score of Non-Small Cell Lung Cancer			MODERN PATHOL	N/A	0	8.209
80	2020	Froelich, Jerry W.; Salavati, Ali	Artificial Intelligence in PET/CT Is about to Make Whole-Body Tumor Burden Measurements a Clinical Reality			RADIOLOGY	USA	13	29.146
81	2021	Shen, Jeanne; Lee, Taebum; Hwang, Jun-Eul; Choi, Yoon-La; Lee, Se-Hoon; Kim, Hyojin; Chung, Jin-haeng; Bogdan, Stephanie; Huang, Maggie; Raclin, Tyler; Fisher, George A.; Pereira, Sergio; Park, Seonwook; Ma, Minuk; Yoo, Donggeun; Shin, Seunghwan; Paeng, Kyunghyun; Ock, Chan-Young; Mok, Tony S. K.; Bang, Yung-Jue	Artificial intelligence-powered spatial analysis of tumor-infiltrating lymphocytes predicts survival after immune checkpoint inhibitor therapy across multiple cancer types.			J CLIN ONCOL	N/A	1	50.717
82	2021	Toesca, D. A. S.; Bush, K.; Baclay, J. R. M.; Sergeev, R. A.; Brougher, N.; Godeny, B.; Pollom, E.; Chang, D. T.	A Crowdsourcing Challenge for the Development of Artificial Intelligence Algorithms for Automated Identification and Delineation of Pancreatic Cancer Primary Tumors			INT J RADIAT ONCOL	N/A	0	8.013
83	2021	Janssen, Boris, V; Theijse, Rutger; van Roessel, Stijn; de Ruiter, Rik; Berkel, Antonie; Huiskens, Joost; Busch, Olivier R.; Wilmink, Johanna W.; Kazemier, Geert; Valkema, Pieter; Farina, Arantza; Verheij, Joanne; de Boer, Onno J.; Besselink, Marc G.	Artificial Intelligence-Based Segmentation of Residual Tumor in Histopathology of Pancreatic Cancer after Neoadjuvant Treatment	Simple Summary</p> The use of neoadjuvant therapy (NAT) in patients with pancreatic ductal adenocarcinoma (PDAC) is increasing. Objective quantification of the histopathological response to NAT may be used to guide adjuvant treatment and compare the efficacy of neoadjuvant regimens. However, current tumor response scoring (TRS) systems suffer from interobserver variability, originating from subje…	pancreatic cancer; histopathology; tumor response scoring; neoadjuvant therapy; artificial intelligence; machine learning	CANCERS	Netherlands	4	6.575
84	2022	Kazemzadeh, F.; Snoek, A.; Voorham, Q.; Hugen, N.; van Oijen, M. G. H.; Nagtegaal, I.	Association of metastatic pattern in breast cancer with tumour type and patient specific factors: a nationwide autopsy study using artificial intelligence			VIRCHOWS ARCH	N/A	0	4.535
85	2021	Kim, Hyojin; Kim, Eun Sun; Lee, Song Kook; Lee, Jeong Hoon; Paeng, Kyunghyun; Ock, Chan-Young; Suh, Dong Hoon; Kim, Kidong; No, Jae Hong; Kim, Yong-Beom	Artificial intelligence-powered tissue analysis reveals distinct tumor-infiltrating lymphocyte profile as a potential biomarker of molecular subtypes in endometrial cancer.			CANCER RES	N/A	0	13.312
86	2022	Lebret, Thierry; Pignot, Geraldine; Colombel, Marc; Guy, Laurent; Rebillard, Xavier; Savareux, Laurent; Roumigue, Mathieu; Nivet, Sebastien; Saidi, Monique Coutade; Piaton, Eric; Radulescu, Camelia	Artificial intelligence to improve cytology performances in bladder carcinoma detection: results of the VisioCyt test	Objective To explore the utility of artificial intelligence (AI) using the VisioCyt (R) test (VitaDX International, Rennes, France) to improve diagnosis of bladder carcinoma using voided urine cytology. Patients and Methods A national prospective multicentre trial (14 centres) was conducted on 1360 patients, divided in two groups. The first group included bladder carcinoma diagnosis with differen…	bladder tumour; urine cytology; artificial intelligence; diagnosis; voided urine; #blcsm; #BladderCancer; #uroonc	BJU INT	France	5	5.969
87	2020	Dodington, David; Lagree, Andrew; Tabbarah, Sami; Wu, Tina; Hoey, Christianne; Tran, William; Lu, Fang-I	Automatic Tumor Nuclei Detection in Core Biopsies by Artificial Intelligence Can Predict Response to Neoadjuvant Chemotherapy in High Risk Breast Cancer Patients			MODERN PATHOL	N/A	0	8.209
88	2021	Hayward, Mary-Kate; Weaver, Valerie M.	Improving DCIS diagnosis and predictive outcome by applying artificial intelligence	Breast ductal carcinoma in situ (DCIS) is a preinvasive lesion that is considered to be a precursor to invasive breast cancer. Nevertheless, not all DCIS will progress to invasion. Current histopathological classification systems are unable to predict which cases will or will not progress, and therefore many women with DCIS may be overtreated. Artificial intelligence (AI) image-based analysis met…	DCIS; Breast cancer; Pathology; Image analysis	BBA-REV CANCER	USA	0	11.414
89	2021	Hajeebu, Sreehita; Ngembus, Ngonack J.; Bandi, Pushyami Satya; Panigrahy, Preetish Kumar; Heindl, Stacey	Machine Learning as a Tool in Investigating the Possible Role of Microbiome in Development and Treatment of Cancer	In recent times, cancer has become a leading cause of death worldwide, and a need for new therapeutic methods to save lives has become an inevitable necessity. Microbiome and its composition have been a key area of interest among the scientific community. Microbiota appears to hold the key to the therapeutic outcome of cancer by modulating the anti-tumor activity of drugs. Furthermore, the geneti…	gut microbiota; oncogenes and microbiota; gut cancer; machine learning; inflammation; artificial intelligence	CUREUS	USA	1	N/A
90	2022	Tokat, Meltem; van Tilburg, Laurelle; Koch, Arjun D.; Spaander, Manon C. W.	Artificial Intelligence in Upper Gastrointestinal Endoscopy	Background: Over the past decade, several artificial intelligence (AI) systems are developed to assist in endoscopic assessment of (pre-)cancerous lesions of the gastrointestinal (GI) tract. In this review, we aimed to provide an overview of the possible indications of AI technology in upper GI endoscopy and hypothesize about potential challenges for its use in clinical practice. Summary: Applica…	Artificial intelligence; Deep learning; Esophageal cancer; Gastric cancer; Endoscopy	DIGEST DIS	Netherlands	3	3.421
91	2022	Cho, Soo Ick; Jung, Wonkyung; Choi, Sangjoon; Kim, Seokhwi; Song, Sanghoon; Park, Gahee; Ma, Minuk; Park, Seonwook; Pereira, Sergio; Ahn, Sangheon; Aum, Brian Jaehong; Shin, Seunghwan; Paeng, Kyunghyun; Yoo, Donggeun; Ock, Chan-Young	Assistance with an artificial intelligence-powered tumor infiltrating lymphocytes (TIL) analyzer reduces interobserver variation in pathologic scoring of TIL in breast cancer			CANCER RES	N/A	0	13.312
92	2021	Ock, Chan-Young; Song, Sanghoon; Park, Gahee; Park, Changhee; Cho, Soo Ick; Shin, Seunghwan; Lim, Yoojoo; Jung, Wonkyung; Song, Heon; Ryu, Jeongun; Ma, Minuk; Park, Seonwook; Pereira, Sergio; Yoo, Donggeun; Paeng, Kyunghyun	ARTIFICIAL INTELLIGENCE-POWERED SPATIAL ANALYSIS OF TUMOR-INFILTRATING LYMPHOCYTES REVEALS IMMUNE-EXCLUDED PHENOTYPE RELATED TO APOBEC SIGNATURE AND CLONAL EVOLUTION OF CANCER			J IMMUNOTHER CANCER	N/A	0	12.469
93	2021	Zhang, Xiaoli; Yu, Ziying	Pathological analysis of hesperetin-derived small cell lung cancer by artificial intelligence technology under fiberoptic bronchoscopy	Lung cancer is one of the most common tumors. There are 1.8 million new cases worldwide each year, accounting for about 13% of all new tumors. Lung cancer is the most important cause of cancer-related deaths. 1.4 million people die of lung cancer each year. This article uses artificial intelligence technology to analyze the pathology of hesperetin-derived small cell lung cancer under fiberoptic b…	hesperetin derivatives; lung small cell carcinoma; circulating cell detection technology; fiberoptic bronchoscopy	MATH BIOSCI ENG	China	1	2.194
94	2020	Dodington, David; Lagree, Andrew; Tabbarah, Sami; Wu, Tina; Hoey, Christianne; Tran, William; Lu, Fang-I	Automatic Tumor Nuclei Detection in Core Biopsies by Artificial Intelligence Can Predict Response to Neoadjuvant Chemotherapy in High Risk Breast Cancer Patients			LAB INVEST	N/A	0	5.502
95	2022	Ahmed, Alhassan Ali; Abouzid, Mohamed; Kaczmarek, Elzbieta	Deep Learning Approaches in Histopathology	Simple Summary Artificial intelligence techniques have changed the traditional way of diagnosis. The physicians' consultation decisions can now be supported with a particular algorithm that is beneficial for the patient in terms of accuracy and time saved. Many deep learning and machine learning algorithms are being validated and tested regularly; still, only a few can be implemented clinically. …	artificial intelligence; image analysis; deep learning; machine learning; pathology; tumor morphology	CANCERS	Poland	0	6.575
96	2021	Suzuki, Hideo; Yoshitaka, Tokai; Yoshio, Toshiyuki; Tada, Tomohiro	Artificial intelligence for cancer detection of the upper gastrointestinal tract	In recent years, artificial intelligence (AI) has been found to be useful to physicians in the field of image recognition due to three elements: deep learning (that is, CNN, convolutional neural network), a high-performance computer, and a large amount of digitized data. In the field of gastrointestinal endoscopy, Japanese endoscopists have produced the world's first achievements of CNN-based AI …	artificial intelligence; esophageal squamous cell carcinoma; gastric cancer; helicobacter pylori; pharyngeal cancer	DIGEST ENDOSC	Japan	3	6.337
97	2021	Lui, Thomas Ka Luen; Cheung, Michael Ka Shing; Leung, Wai Keung	Machine learning models in the prediction of one-year mortality in patients with advanced hepatocellular cancer treated with immunotherapy		Artificial intelligence; Hepatocellular carcinoma; Immunotherapy; Machine learning; Mortality	J GASTROEN HEPATOL	N/A	0	4.369
98	2021	Samaran, Romain; L'orphelin, Jean-Matthieu; Dreno, Brigitte; Rat, Cedric; Dompmartin, Anne	Interest in artificial intelligence for the diagnosis of non-melanoma skin cancer: a survey among French general practitioners	Background General practitioners (GPs) are playing a key role in skin cancer screening. Non-melanoma skin cancer is frequent and difficult to diagnose. Objectives We aimed to assess whether GPs are facing difficulties in diagnosing non-pigmented skin tumours (NPSTs) and whether they would be interested in artificial intelligence (AI) software that could help them with this task. Materials & Metho…	artificial intelligence; dermatology; early detection of cancer; general practitioners; skin neoplasms	EUR J DERMATOL	France	0	2.805
99	2021	Wang, Bin; Zhang, Yuanyuan; Wu, Chunyan; Wang, Fen	Multimodal MRI Analysis of Cervical Cancer on the Basis of Artificial Intelligence Algorithm	The purpose of this study is to explore the application value of artificial intelligence algorithm in multimodal MRI image diagnosis of cervical cancer. Based on the traditional convolutional neural network (CNN), an artificial intelligence 3D-CNN algorithm is designed according to the characteristics of cervical cancer. 70 patients with cervical cancer were selected as the experimental group, an…		CONTRAST MEDIA MOL I	China	1	3.009
100	2022	Mahmood, Tahir; Kim, Seung Gu; Koo, Ja Hyung; Park, Kang Ryoung	Artificial Intelligence-Based Tissue Phenotyping in Colorectal Cancer Histopathology Using Visual and Semantic Features Aggregation	Tissue phenotyping of the tumor microenvironment has a decisive role in digital profiling of intra-tumor heterogeneity, epigenetics, and progression of cancer. Most of the existing methods for tissue phenotyping often rely on time-consuming and error-prone manual procedures. Recently, with the advent of advanced technologies, these procedures have been automated using artificial intelligence tech…	artificial intelligence; computational pathology; tumor microenvironment; colorectal cancer; cancer diagnosis	MATHEMATICS-BASEL	Korea	2	2.592
101	2020	Bardis, Michelle D.; Houshyar, Roozbeh; Chang, Peter D.; Ushinsky, Alexander; Glavis-Bloom, Justin; Chahine, Chantal; Bui, Thanh-Lan; Rupasinghe, Mark; Filippi, Christopher G.; Chow, Daniel S.	Applications of Artificial Intelligence to Prostate Multiparametric MRI (mpMRI): Current and Emerging Trends	Prostate carcinoma is one of the most prevalent cancers worldwide. Multiparametric magnetic resonance imaging (mpMRI) is a non-invasive tool that can improve prostate lesion detection, classification, and volume quantification. Machine learning (ML), a branch of artificial intelligence, can rapidly and accurately analyze mpMRI images. ML could provide better standardization and consistency in ide…	prostate carcinoma; prostate mpMRI; machine learning; artificial intelligence; deep learning; neural network	CANCERS	USA	23	6.575
102	2022	Vats, Rishabh; Rai, Ritu; Kumar, Manoj	Detecting Oral Cancer: The Potential of Artificial Intelligence	Background: Physical inspection is a simple way to diagnose oral cancer. Most cases of oral cancer, on the contrary, are diagnosed late, resulting in needless mortality and morbidity. While highrisk screening populations appears to be helpful, these people are often found in areas with minimal access to health care. In this paper, we have reviewed several aspects related to oral cancer, such as i…	Mouth neoplasm; artificial intelligence; deep learning; detection; classification; screening methods; squamous cell carcinoma	CURR MED IMAGING	India	1	1.315
103	2018	Prasannakumar, S. Sampige; Sepulveda, M.; Kumar, C. Rohit; Rauthan, A.; Patil, P.; Ramya, Y.	Double blind concordance study of colo- rectal cancer treatment recommendations between artificial intelligence advisory programme watson for oncology (WFO) & multidisciplinary tumor board (MDT)			ANN ONCOL	N/A	0	51.769
104	2021	Barat, Maxime; Chassagnon, Guillaume; Dohan, Anthony; Gaujoux, Sebastien; Coriat, Romain; Hoeffel, Christine; Cassinotto, Christophe; Soyer, Philippe	Artificial intelligence: a critical review of current applications in pancreatic imaging	The applications of artificial intelligence (AI), including machine learning and deep learning, in the field of pancreatic disease imaging are rapidly expanding. AI can be used for the detection of pancreatic ductal adenocarcinoma and other pancreatic tumors but also for pancreatic lesion characterization. In this review, the basic of radiomics, recent developments and current results of AI in th…	Artificial intelligence; Pancreatic neoplasms; Radiomics; Texture analysis	JPN J RADIOL	France	15	2.701
105	2021	Li, Song; Deng, Yu-Qin; Zhu, Zhi-Ling; Hua, Hong-Li; Tao, Ze-Zhang	A Comprehensive Review on Radiomics and Deep Learning for Nasopharyngeal Carcinoma Imaging	Nasopharyngeal carcinoma (NPC) is one of the most common malignant tumours of the head and neck, and improving the efficiency of its diagnosis and treatment strategies is an important goal. With the development of the combination of artificial intelligence (AI) technology and medical imaging in recent years, an increasing number of studies have been conducted on image analysis of NPC using AI too…	nasopharyngeal carcinoma; deep learning; radiomics; imaging	DIAGNOSTICS	China	4	3.992
106	2022	Alnowami, Majdi; Abolaban, Fouad; Hijazi, Hussam; Nisbet, Andrew	Regression Analysis of Rectal Cancer and Possible Application of Artificial Intelligence (AI) Utilization in Radiotherapy	Artificial Intelligence (AI) has been widely employed in the medical field in recent years in such areas as image segmentation, medical image registration, and computer-aided detection. This study explores one application of using AI in adaptive radiation therapy treatment planning by predicting the tumor volume reduction rate (TVRR). Cone beam computed tomography (CBCT) scans of twenty rectal ca…	radiotherapy; treatment planning; Artificial Intelligence; and tumor regression	APPL SCI-BASEL	Arabia	1	2.838
107	2020	Ding, Xianting; Chang, Vincent H. S.; Li, Yulong; Li, Xin; Xu, Hongquan; Ho, Chih-Ming; Ho, Dean; Yen, Yun	Harnessing an Artificial Intelligence Platform to Dynamically Individualize Combination Therapy for Treating Colorectal Carcinoma in a Rat Model	Designing multi-drug regimens often involves target- and synergy prediction-based drug selection, and subsequent dose escalation to achieve the maximum tolerated dose (MTD) of each drug. This approach may improve efficacy, but not the optimal efficacy and often substantially increases toxicity. Drug interactions depend on many pathways in the omics networks and further complicate the design proce…	artificial intelligence medicine; colorectal carcinoma; personalized medicine; rats	ADV THER-GERMANY	USA	6	5.003
108	2022	Ianole, Victor; Danciu, Mihai; Volovat, Constantin; Stefanescu, Cipriana; Herghelegiu, Paul-Corneliu; Leon, Florin; Iftene, Adrian; Cusmuliuc, Ciprian-Gabriel; Toma, Bogdan; Drug, Vasile; Apostol, Delia Gabriela Ciobanu	Is High Expression of Claudin-7 in Advanced Colorectal Carcinoma Associated with a Poor Survival Rate? A Comparative Statistical and Artificial Intelligence Study	Simple Summary The need for predictive and prognostic biomarkers in colorectal carcinoma (CRC) brought us to an era where the use of artificial intelligence (AI) models is increasing. We investigated the expression of Claudin-7, a tight junction component, which plays a crucial role in maintaining the integrity of normal epithelial mucosa, and its potential prognostic role in advanced CRCs by dra…	Claudin-7; advanced colorectal carcinoma; cancer; prognostic biomarkers; artificial intelligence models; immunohistochemistry	CANCERS	Romania	0	6.575
109	2021	Li, Li-Shi; Guo, Xiang-Yu; Sun, Kun	Recent advances in blood-based and artificial intelligence-enhanced approaches for gastrointestinal cancer diagnosis	Gastrointestinal (GI) cancers are among the most common cancer types and leading causes of cancer-related deaths worldwide. There is a tremendous clinical need for effective early diagnosis for better healthcare of GI cancer patients. In this article, we provide a short overview of the recent advances in GI cancer diagnosis. In the first part, we discuss the applications of blood-based biomarkers…	Liquid biopsy; Plasma cell-free DNA; Circulating tumor cell; Extracellular vesicle; Exosome; Artificial intelligence	WORLD J GASTROENTERO	China	3	5.374
110	2020	Arriaga, Yull Edwin; Hekmat, Rezzan; Draulis, Karlis; Wang, Suwei; Preininger, Anita M.; Felix, Winnie; Dankwa-Mullan, Irene; Rhee, Kyu; Jackson, Gretchen Purcell	A review of gynecological cancers studies of concordance with individual clinicians or multidisciplinary tumor boards for an artificial intelligence-based clinical decision-support system.			J CLIN ONCOL	N/A	0	50.717
111	2021	Chu, Linda C.; Park, Seyoun; Kawamoto, Satomi; Yuille, Alan L.; Hruban, Ralph H.; Fishman, Elliot K.	Current Status of Radiomics and Deep Learning in Liver Imaging	Artificial intelligence is poised to revolutionize medical image. It takes advantage of the high-dimensional quantitative features present in medical images that may not be fully appreciated by humans. Artificial intelligence has the potential to facilitate automatic organ segmentation, disease detection and characterization, and prediction of disease recurrence. This article reviews the current …	artificial intelligence; deep learning; radiomics; convolutional neural network; liver	J COMPUT ASSIST TOMO	USA	2	2.081
112	2007	Abbod, Maysam F.; Catto, James W. F.; Linkens, Derek A.; Hamdy, Freddie C.	Application of artificial intelligence to the management of urological cancer	Purpose: Artificial intelligence techniques, such as artificial neural networks, Bayesian belief networks and neuro-fuzzy modeling systems, are complex mathematical models based on the human neuronal structure and thinking. Such tools are capable of generating data driven models of biological systems without making assumptions based on statistical distributions. A large amount of study has been r…	bladder; bladder neoplasms; prostate; prostatic neoplasms; neural networks (computer)	J UROLOGY	England	69	7.6
113	2021	Choi, S.; Kim, S.; Kim, H.; Cho, S.; Ma, M.; Park, S.; Pereira, S.; Aum, B. J.; Shin, S.; Paeng, K.; Yoo, D.; Jung, W.; Ock, C-Y; Lee, S-H; Choi, Y-L; Chung, J-H; Mok, T. S. K.	Assistance with an artificial intelligence-powered PD-L1 analyzer reduces interobserver variation in pathologic reading of tumor proportion score in non-small cell lung cancer			ANN ONCOL	N/A	0	51.769
114	2022	Sun, Ting-Guan; Mao, Liang; Chai, Zi-Kang; Shen, Xue-Meng; Sun, Zhi-Jun	Predicting the Proliferation of Tongue Cancer With Artificial Intelligence in Contrast-Enhanced CT	Tongue squamous cell carcinoma (TSCC) is the most common oral malignancy. The proliferation status of tumor cells as indicated with the Ki-67 index has great impact on tumor microenvironment, therapeutic strategy making, and patients' prognosis. However, the most commonly used method to obtain the proliferation status is through biopsy or surgical immunohistochemical staining. Noninvasive method …	tongue cancer; artificial intelligence; convolutional neural networks; proliferation; bioinformatics	FRONT ONCOL	China	1	5.738
115	2021	Pawar, Shrikant; Stanam, Aditya; Chopade, Rushikesh Ganesh	Machine learning for identification and characterization of molecular gene signatures in progression of benign tumors	Kidney cancer is one of the most common cancer with a 2.02% risk in men and 1.02% in women. While several attempts are being made in improving early diagnosis, artificial intelligence has been successful in prediction of cancer progression. This paper utilizes artificial intelligence to classify genome-wide CpG regions for the identification of novel genes in the pathogenesis of benign and malign…	Artificial Intelligence; Biomarkers; Benign & Malignant Tumors		USA	0	N/A
116	1992	NAFE, R; ROTH, S; RATHERT, P	ANALYSIS OF CRITERIA FOR GRADING BLADDER-CANCER IN URINE CYTOLOGICAL TUMOR-DIAGNOSIS BY MEANS OF AN EXPERT SYSTEM	An inductive expert system was used for the analysis of criteria for grading bladder carcinoma in urine cytological tumor diagnosis. This analysis seems necessary in order to provide a better standardization of grading and to avoid tumor grades, which are rather inhomogeneous with respect to morphology and prognosis. The analysis of the database by the inductive system shows a considerable variat…	URINE CYTOLOGY; BLADDER NEOPLASMS; UROTHELIAL CARCINOMA; EXPERT SYSTEMS; ARTIFICIAL INTELLIGENCE	EUR UROL	N/A	4	24.267
117	2021	Blidisel, Alexandru; Marcovici, Iasmina; Coricovac, Dorina; Hut, Florin; Dehelean, Cristina Adriana; Cretu, Octavian Marius	Experimental Models of Hepatocellular Carcinoma-A Preclinical Perspective	Simple Summary Hepatocellular carcinoma (HCC) is characterized by a broad molecular and genetic heterogeneity, which makes it a challenging subject in terms of the underlying mechanisms, response and resistance to treatment, and finding novel therapeutic options. Nowadays, new experimental models (3D in vitro models, in vivo mouse and non-mouse models, and computational studies) allow more detail…	hepatocellular carcinoma; 2D cell lines; 3D tumor spheroids; organoids; organ-on-a-chip; mouse models; in silico; machine learning; artificial intelligence algorithms	CANCERS	Romania	9	6.575
118	2022	Lee, Hee Jin; Cho, Soo Yoon; Cho, Eun Yoon; Lim, Yoojoo; Cho, Soo Ick; Jung, Wonkyung; Song, Sanghoon; Kang, Mingu; Ryu, Jeongun; Ma, Minuk; Park, Seonwook; Paeng, Kyunghyun; Ock, Chan-Young; Song, Sang Yong; Gong, Gyungyub	Artificial intelligence (AI)-powered spatial analysis of tumor-infiltrating lymphocytes (TIL) for prediction of response to neoadjuvant chemotherapy (NAC) in triple-negative breast cancer (TNBC).			J CLIN ONCOL	N/A	0	50.717
119	2021	Zhuang, Huangming; Zhang, Jixiang; Liao, Fei	A systematic review on application of deep learning in digestive system image processing	With the advent of the big data era, the application of artificial intelligence represented by deep learning in medicine has become a hot topic. In gastroenterology, deep learning has accomplished remarkable accomplishments in endoscopy, imageology, and pathology. Artificial intelligence has been applied to benign gastrointestinal tract lesions, early cancer, tumors, inflammatory bowel diseases, …	Deep learning; Artificial intelligence; Digestive system; Endoscopic; Imaging; Pathology; Diagnosis	VISUAL COMPUT	China	5	2.835
120	2019	Brenner, Chad	Applications of Bioinformatics in Cancer		bioinformatics; machine learning; artificial intelligence; Network Analysis; single-cell sequencing; circulating tumor DNA (ctDNA); Neoantigen Prediction; precision medicine; Computational Immunology	CANCERS	USA	6	6.575
121	2022	Zhang, Kai; Chen, Kezhong	Artificial intelligence: opportunities in lung cancer	Purpose of review In this article, we focus on the role of artificial intelligence in the management of lung cancer. We summarized commonly used algorithms, current applications and challenges of artificial intelligence in lung cancer. Recent findings Feature engineering for tabular data and computer vision for image data are commonly used algorithms in lung cancer research. Furthermore, the use …	artificial intelligence; computer vision; feature engineering; lung cancer	CURR OPIN ONCOL	China	2	3.915
122	2021	Wang, Pei-Pei; Deng, Chao-Lin; Wu, Bin	Magnetic resonance imaging-based artificial intelligence model in rectal cancer	Rectal magnetic resonance imaging (MRI) is the preferred method for the diagnosis of rectal cancer as recommended by the guidelines. Rectal MRI can accurately evaluate the tumor location, tumor stage, invasion depth, extramural vascular invasion, and circumferential resection margin. We summarize the progress of research on the use of artificial intelligence (AI) in rectal cancer in recent years.…	Artificial intelligence; Deep learning; Colorectal cancer; Magnetic resonance imaging; Radiomics	WORLD J GASTROENTERO	China	3	5.374
123	2021	Kacew, Alec J.; Strohbehn, Garth W.; Saulsberry, Loren; Laiteerapong, Neda; Cipriani, Nicole A.; Kather, Jakob N.; Pearson, Alexander T.	Artificial Intelligence Can Cut Costs While Maintaining Accuracy in Colorectal Cancer Genotyping	Rising cancer care costs impose financial burdens on health systems. Applying artificial intelligence to diagnostic algorithms may reduce testing costs and avoid wasteful therapy-related expenditures. To evaluate the financial and clinical impact of incorporating artificial intelligence-based determination of mismatch repair/microsatellite instability status into the first-line metastatic colorec…	deep learning; microsatellite instability (MSI); colorectal (colon) cancer; financial implication; digital biomarker; digital pathology; cost savings; artificial intelligence	FRONT ONCOL	Germany	11	5.738
124	2021	Chakraborty, Debaditya; Ivan, Cristina; Amero, Paola; Khan, Maliha; Rodriguez-Aguayo, Cristian; Basagaoglu, Hakan; Lopez-Berestein, Gabriel	Explainable Artificial Intelligence Reveals Novel Insight into Tumor Microenvironment Conditions Linked with Better Prognosis in Patients with Breast Cancer	Simple Summary Over the past decade, there has been a significant increase in the number of omics datasets that provide unprecedented opportunities to systematically characterize the underlying biological mechanisms involved in cancer evolution and to understand how the tumor microenvironment contributes to this evolution. Novel techniques in artificial intelligence (AI) can help determine areas …	explainable artificial intelligence (XAI); machine learning; breast cancer; tumor microenvironment; survival analysis	CANCERS	USA	6	6.575
125	2020	Baghdadi, Amir; Aldhaam, Naif A.; Elsayed, Ahmed S.; Hussein, Ahmed A.; Cavuoto, Lora A.; Kauffman, Eric; Guru, Khurshid A.	Automated differentiation of benign renal oncocytoma and chromophobe renal cell carcinoma on computed tomography using deep learning	Objectives To develop and evaluate the feasibility of an objective method using artificial intelligence (AI) and image processing in a semi-automated fashion for tumour-to-cortex peak early-phase enhancement ratio (PEER) in order to differentiate CD117(+) oncocytoma from the chromophobe subtype of renal cell carcinoma (ChRCC) using convolutional neural networks (CNNs) on computed tomography imagi…	artificial intelligence; chromophobe; convolutional neural network; deep learning; oncocytoma; renal cell carcinoma	BJU INT	USA	20	5.969
126	2020	Zhao, Xiaoyao; Zhang, Yinbin; Ma, Xingcong; Chen, Yinxi; Xi, Junfeng; Yin, Xiaoran; Kang, Huafeng; Guan, Haitao; Dai, Zijun; Liu, Di; Zhao, Fang; Sun, Chu; Li, Zongfang; Zhang, Shuqun	Concordance between treatment recommendations provided by IBM Watson for Oncology and a multidisciplinary tumor board for breast cancer in China	Objective: Watson for Oncology (WFO), an artificial intelligence from IBM Corporation, can provide a treatment plan by analyzing patient's disease characteristics. The present study was performed to examine the concordance between treatment recommendations proposed by WFO and the multidisciplinary tumor board at our center. The aim was to explore the feasibility of using WFO for breast cancer cas…	breast cancer; Watson for Oncology; artificial intelligence; multidisciplinary tumor board; treatment recommendation	JPN J CLIN ONCOL	China	3	2.925
127	2020	Pusztaszeri, Marc P.; Bongiovanni, Massimo; Brimo, Fadi	Do we need PD-L1 as a biomarker for thyroid cytologic and histologic specimens?		artificial intelligence; fine-needle aspiration cytology; immunogram; immunohistochemistry; PD-L1 thyroid	CANCER CYTOPATHOL	Canada	1	4.264
128	2021	Sadanandam, A.; Lawlor, R.; Mafficini, A.; Luchini, C.; Nyamundanda, G.; Scarpa, A.	Clinical stratification of pancreatic neuroendocrine tumors by systematically integrating multimodal and clinical data		pancreatic neuroendocrine tumor; multimodal data integration; multiomics; clinical data integration; machine learning; artificial intelligence; subtypes; pancreatic cancer; phenotypes; phenmap; mutations; gene expression; microrna	J NEUROENDOCRINOL	N/A	0	3.87
129	2015	Ayeldeen, Heba; Abd Elfattah, Mohamed; Shaker, Olfat; Hassanien, Aboul Ella; Kim, Tai-Hoon	Case-based Retrieval Approach of Clinical Breast Cancer Patients	Breast cancer is a syndrome that needs to be evaluated and well treated on the early stages to avoid any metastasis stage upgrading. Not just medical treatment is acquired, but also the usage of artificial intelligence and software technologies aid in the early detection of breast cancer. After using Case-based Reasoning as a knowledge management as well as artificial intelligence system with Ran…	CBR; case-library; RF; carcinoma; optimization; prediction		Egypt	4	N/A
130	2021	Sun, Zhongqi; Shi, Zhongxing; Xin, Yanjie; Zhao, Sheng; Jiang, Hao; Wang, Dandan; Zhang, Linhan; Wang, Ziao; Dai, Yanmei; Jiang, Huijie	Artificial Intelligent Multi-Modal Point-of-Care System for Predicting Response of Transarterial Chemoembolization in Hepatocellular Carcinoma	Hepatocellular carcinoma (HCC) ranks the second most lethal tumor globally and is the fourth leading cause of cancer-related death worldwide. Unfortunately, HCC is commonly at intermediate tumor stage or advanced tumor stage, in which only some palliative treatment can be used to offer a limited overall survival. Due to the high heterogeneity of the genetic, molecular, and histological levels, HC…	hepatocellular carcinoma; artificial intelligence; computed tomography imaging; inflammation-based index; point-of-care predicting	FRONT BIOENG BIOTECH	China	0	6.064
131	2021	Laurinavicius, Arvydas; Rasmusson, Allan; Plancoulaine, Benoit; Shribak, Michael; Levenson, Richard	Machine-Learning-Based Evaluation of Intratumoral Heterogeneity and Tumor-Stroma Interface for Clinical Guidance	Assessment of intratumoral heterogeneity and tumor-host interaction within the tumor microenvironment is becoming increasingly important for innovative cancer therapy decisions because of the unique information it can generate about the state of the disease. However, its assessment and quantification are limited by ambiguous definitions of the tumor-host interface and by human cognitive capacity …		AM J PATHOL	Lithuania	5	5.77
132	2019	Ge, Yuan; O'Shea, Donal F.	RGD conjugated switch on near infrared-fluorophores for fluorescence guided cancer surgeries		artificial intelligence; bioresponsive fluorescence; fluorescence guided surgery; near infrared fluorophore; tumor margin delineation	FUTURE ONCOL	Ireland	2	3.674
133	2022	Kim, S.; Park, G.; Kim, S.; Song, S.; Song, H.; Ryu, J.; Park, S.; Pereira, S.; Paeng, K.; Ock, C. -Y.	Artificial intelligence-powered tumor purity assessment from H&E whole slide images associates with variant allele frequency of somatic mutations across 23 cancer types in TCGA cohorts			ANN ONCOL	N/A	0	51.769
134	2022	Zhuang, Huangming; Bao, Anyu; Tan, Yulin; Wang, Hanyu; Xie, Qingfang; Qiu, Meiqi; Xiong, Wanli; Liao, Fei	Application and prospect of artificial intelligence in digestive endoscopy	Introduction With the progress of science and technology, artificial intelligence represented by deep learning has gradually begun to be applied in the medical field. Artificial intelligence has been applied to benign gastrointestinal lesions, tumors, early cancer, inflammatory bowel disease, gallbladder, pancreas, and other diseases. This review summarizes the latest research results on artifici…	Artificial intelligence; deep learning; digestive system; endoscopic; diagnosis	EXPERT REV GASTROENT	China	1	4.095
135	2019	Fetah, Kirsten Lee; DiPardo, Benjamin J.; Kongadzem, Eve-Mary; Tomlinson, James S.; Elzagheid, Adam; Elmusrati, Mohammed; Khademhosseini, Ali; Ashammakhi, Nureddin	Cancer Modeling-on-a-Chip with Future Artificial Intelligence Integration	Cancer is one of the leading causes of death worldwide, despite the large efforts to improve the understanding of cancer biology and development of treatments. The attempts to improve cancer treatment are limited by the complexity of the local milieu in which cancer cells exist. The tumor microenvironment (TME) consists of a diverse population of tumor cells and stromal cells with immune constitu…	artificial intelligence; cancer models; chemotherapy; microfluidics; organ-on-a-chip	SMALL	USA	41	15.153
136	2021	Vogrin, Matjaz; Trojner, Teodor; Kelc, Robi	Artificial intelligence in musculoskeletal oncological radiology	Background. Due to the rarity of primary bone tumors, precise radiologic diagnosis often requires an experienced musculoskeletal radiologist. In order to make the diagnosis more precise and to prevent the overlooking of potentially dangerous conditions, artificial intelligence has been continuously incorporated into medical practice in recent decades. This paper reviews some of the most promising…	artificial intelligence; deep learning; tumor recognition; cancer imaging; image segmentation	RADIOL ONCOL	Slovenia	8	4.214
137	2021	Diaz, O.; Rodriguez-Ruiz, A.; Gubern-Merida, A.; Marti, R.; Chevalier, M.	Are artificial intelligence systems useful in breast cancer screening programs?	Population-based breast cancer screening programs are efficacious in reducing the mortality due to breast cancer. These programs use mammography to screen the women who are invited to participate. Digital mammography makes it possible to develop computer-assisted diagnosis (CAD) systems that promise to reduce the workload of radiologists participating in screening programs. However, various studi…	Mammography; Artificial intelligence; Deep learning; CAD; Breast cancer screening	RADIOLOGIA-MADRID	Spain	2	N/A
138	2021	Kim, Hyojin; Choi, Sangjoon; Kim, Seokhwi; Aum, Jaehong; Pereira, Sergio; Park, Seonwook; Ma, Minuk; Shin, Seunghwan; Paeng, Kyunghyun; Yoo, Donggeun; Jung, Wonkyung; Ock, Chan-Young; Lee, Se-Hoon; Chung, Jin-haeng; Choi, Yoon-La; Mok, Tony S. K.	Clinical performance of artificial intelligence-powered annotation of tumor cell PD-L1 expression for treatment of immune-checkpoint inhibitor (ICI) in advanced non-small cell lung cancer (NSCLC).			J CLIN ONCOL	N/A	1	50.717
139	2022	Kowalewski, Karl-Friedrich; Egen, Luisa; Fischetti, Chanel E.; Puliatti, Stefano; Rivas Juan, Gomez; Taratkin, Mark; Belenchon Ines, Rivero; Abate, Marie Angela Sidoti; Muehlbauer, Julia; Wessels, Frederik; Checcucci, Enrico; Cacciamani, Giovanni	Artificial intelligence for renal cancer: From imaging to histology and beyond	Artificial intelligence (AI) has made considerable progress within the last decade and is the subject of contemporary literature. This trend is driven by improved computational abilities and increasing amounts of complex data that allow for new approaches in analysis and interpretation. Renal cell carcinoma (RCC) has a rising incidence since most tumors are now detected at an earlier stage due to…	Kidney cancer; Imaging; Technology; Artificial intelligence; Machine learning	ASIAN J UROL	USA	2	N/A
140	2022	Shigeeda, Wataru; Yosihimura, Ryuichi; Fujita, Yuji; Saiki, Hidekazu; Deguchi, Hiroyuki; Tomoyasu, Makoto; Kudo, Satoshi; Kaneko, Yuka; Kanno, Hironaga; Inoue, Yoshihiro; Saito, Hajime	Utility of mass spectrometry and artificial intelligence for differentiating primary lung adenocarcinoma and colorectal metastatic pulmonary tumor	Background Rapid intraoperative diagnosis for unconfirmed pulmonary tumor is extremely important for determining the optimal surgical procedure (lobectomy or sublobar resection). Attempts to diagnose malignant tumors using mass spectrometry (MS) have recently been described. This study evaluated the usefulness of MS and artificial intelligence (AI) for differentiating primary lung adenocarcinoma …	mass spectrometry; metastatic pulmonary tumor; pulmonary adenocarcinoma	THORAC CANCER	Japan	0	3.223
141	2022	Vobugari, Nikitha; Raja, Vikranth; Sethi, Udhav; Gandhi, Kejal; Raja, Kishore; Surani, Salim R.	Advancements in Oncology with Artificial Intelligence-A Review Article	Simple Summary With the advancement of artificial intelligence, including machine learning, the field of oncology has seen promising results in cancer detection and classification, epigenetics, drug discovery, and prognostication. In this review, we describe what artificial intelligence is and its function, as well as comprehensively summarize its evolution and role in breast, colorectal, and cen…	artificial intelligence; machine learning; deep learning; convolutional neural networks; support vector machine; breast oncology; brain tumors; colon cancer	CANCERS	USA	3	6.575
142	2020	Ogasawara, Sadahisa; Kanzaki, Hiroaki; Koroki, Keisuke; Kanayama, Kengo; Maruta, Susumu; Kobayashi, Kazufumi; Kiyono, Souichiro; Nakamura, Masato; Kanogawa, Naoya; Kondo, Takayuki; Suzuki, Eiichiro; Ooka, Yoshihiko; Nakamoto, Shingo; Tawada, Akinobu; Chiba, Tetsuhiro; Arai, Makoto; Nakada, Hiroyuki; Yamaguchi, Nobuko; Hanaoka, Hideki; Kato, Naoya	Phase I study of a new concept cancer vaccine composed artificial intelligence (AI)-designed shared-antigen peptides plus combined synergistically activating antigen-specific CTL reaction (CYT001) in patients with advanced hepatocellular carcinoma (CRESCENT 1)			J CLIN ONCOL	N/A	0	50.717
143	2017	Somashekhar, S. P.; Kumarc, R.; Rauthan, A.; Arun, K. R.; Patil, P.; Ramya, Y. E.	Double blinded validation study to assess performance of IBM artificial intelligence platform, Watson for oncology in comparison with Manipal multidisciplinary tumour board - First study of 638 breast cancer cases			CANCER RES	N/A	16	13.312
144	2021	Ghosh, Abhisek; Sirinukunwattana, Korsuk; Khalid Alham, Nasullah; Browning, Lisa; Colling, Richard; Protheroe, Andrew; Protheroe, Emily; Jones, Stephanie; Aberdeen, Alan; Rittscher, Jens; Verrill, Clare	The Potential of Artificial Intelligence to Detect Lymphovascular Invasion in Testicular Cancer	Simple Summary Testicular cancer predominantly affects young adult men and is the most common cancer affecting this demographic. An important prognostic factor for early-stage disease is the presence of tumours within blood vessels or lymphatic channels, which is termed lymphovascular invasion. This is identified by careful microscopic examination of the tumour after orchidectomy, which is freque…	testicular cancer; germ cell tumours; lymphovascular invasion; deep learning; artificial intelligence	CANCERS	England	6	6.575
145	2020	Suarez-Ibarrola, Rodrigo; Hein, Simon; Reis, Gerd; Gratzke, Christian; Miernik, Arkadiusz	Current and future applications of machine and deep learning in urology: a review of the literature on urolithiasis, renal cell carcinoma, and bladder and prostate cancer	PurposeThe purpose of the study was to provide a comprehensive review of recent machine learning (ML) and deep learning (DL) applications in urological practice. Numerous studies have reported their use in the medical care of various urological disorders; however, no critical analysis has been made to date.MethodsA detailed search of original articles was performed using the PubMed MEDLINE databa…	Artificial intelligence; Machine learning; Deep learning; Artificial neural network; Convolutional neural network; Prostate cancer; Bladder cancer; Renal cell carcinoma; Urolithiasis	WORLD J UROL	Germany	57	3.661
146	2021	Hussein, Mohamed; Everson, Martin; Haidry, Rehan	Esophageal squamous dysplasia and cancer: Is artificial intelligence our best weapon?	Esophageal cancer is the eight most common cancer in the world and is associated with a poor prognosis. Significant efforts are necessary to improve the detection of early squamous cell cancer such that curative endoscopic therapy can be offered. Studies have shown an overall miss rate of esophageal cancer of up to 6.4%. Human factors including fatigue and lack of attention may be a contributory …	Artificial intelligence; Deep learning; Endoscopy; Esophageal cancer	BEST PRACT RES CL GA	England	1	2.695
147	2022	Yang, Xinyu; Mu, Dongmei; Peng, Hao; Li, Hua; Wang, Ying; Wang, Ping; Wang, Yue; Han, Siqi	Research and Application of Artificial Intelligence Based on Electronic Health Records of Patients With Cancer: Systematic Review	Background: With the accumulation of electronic health records and the development of artificial intelligence, patients with cancer urgently need new evidence of more personalized clinical and demographic characteristics and more sophisticated treatment and prevention strategies. However, no research has systematically analyzed the application and significance of artificial intelligence based on …	electronic health records; artificial intelligence; neoplasms; machine learning	JMIR MED INF	China	0	3.228
148	2022	Janssen, Charlotte; Boskamp, Tobias; Le'Clerc Arrastia, Jean; Otero Baguer, Daniel; Hauberg-Lotte, Lena; Kriegsmann, Mark; Kriegsmann, Katharina; Steinbuss, Georg; Casadonte, Rita; Kriegsmann, Joerg; Maass, Peter	Multimodal Lung Cancer Subtyping Using Deep Learning Neural Networks on Whole Slide Tissue Images and MALDI MSI	Simple Summary For the effective treatment of lung cancer patients, correct tumor subtyping is of utmost importance, but it is often challenging in clinical routine. Using artificial intelligence and combining information from digital microscopy and matrix-assisted laser desorption/ionization mass spectrometry imaging data have the potential to support the pathologist's decision-making process. W…	deep learning; artificial intelligence; lung cancer; mass spectrometry imaging; non-small cell lung cancer; whole slide images; tumor detection; tumor segmentation	CANCERS	Germany	0	6.575
149	2022	Wang, J. W.; Williams, M.	Registries, Databases and Repositories for Developing Artificial Intelligence in Cancer Care	Modern artificial intelligence techniques have solved some previously intractable problems and produced impressive results in selected medical domains. One of their drawbacks is that they often need very large amounts of data. Pre-existing datasets in the form of national cancer registries, image/genetic depositories and clinical datasets already exist and have been used for research. In theory, …	Artificial intelligence; Big Data; database; deep learning; registries; repository	CLIN ONCOL-UK	England	0	4.925
150	2022	Gayan, Sukanya; Joshi, Gargee; Dey, Tuli	Biomarkers of mitochondrial origin: a futuristic cancer diagnostic	Cancer is a highly fatal disease without effective early-stage diagnosis and proper treatment. Along with the oncoproteins and oncometabolites, several organelles from cancerous cells are also emerging as potential biomarkers. Mitochondria isolated from cancer cells are one such biomarker candidates. Cancerous mitochondria exhibit different profiles compared with normal ones in morphology, genomi…	mitochondria; mtDNA; cancer biomarker; circulatory tumor cell; single-cell omics	INTEGR BIOL-UK	India	0	3.177
151	2020	Kar, Ankita; Wreesmann, Volkert B.; Shwetha, Vineeth; Thakur, Shalini; Rao, Vishal U. S.; Arakeri, Gururaj; Brennan, Peter A.	Improvement of oral cancer screening quality and reach: The promise of artificial intelligence	Oral cancer is easily detectable by physical (self) examination. However, many cases of oral cancer are detected late, which causes unnecessary morbidity and mortality. Screening of high-risk populations seems beneficial, but these populations are commonly located in regions with limited access to health care. The advent of information technology and its modern derivative artificial intelligence …	artificial intelligence; early detection; machine learning; oral squamous cell carcinoma	J ORAL PATHOL MED	India	14	3.539
152	2020	Chu, Yu Seong; An, Hong Gi; Oh, Byung Ho; Yang, Sejung	Artificial Intelligence in Cutaneous Oncology	Skin cancer, previously known to be a common disease in Western countries, is becoming more common in Asian countries. Skin cancer differs from other carcinomas in that it is visible to our eyes. Although skin biopsy is essential for the diagnosis of skin cancer, decisions regarding whether or not to conduct a biopsy are made by an experienced dermatologist. From this perspective, it is easy to o…	artificial intellegence; cutaneous oncology; skin cancer; machine learning; deep learning	FRONT MED-LAUSANNE	Korea	3	5.058
153	2007	Yates, David R.; Rehman, Ishtiaq; Abbod, Maysam F.; Meuth, Mark; Cross, Simon S.; Linkens, Derek A.; Hamdy, Freddie C.; Catto, James W. F.	Promoter hypermethylation identifies progression risk in bladder cancer	Purpose: New methods to accurately predict an individual tumor behavior are urgently required to improve the treatment of cancer. We previously found that promoter hypermethylation can be an accurate predictor of bladder cancer progression, but it is not cancer specific. Here, we investigate a panel of methylated loci in a prospectively collected cohort of bladder tumors to determine whether hype…		CLIN CANCER RES	England	144	13.801
154	2022	Kawaguchi, Yohei; Shimada, Yoshihisa; Murakami, Kotaro; Omori, Tomokazu; Kudo, Yujin; Makino, Yojiro; Maehara, Sachio; Hagiwara, Masaru; Kakihana, Masatoshi; Yamada, Takafumi; Park, Jinho; Matsubayashi, Jun; Ohira, Tatsuo; Ikeda, Norihiko	Prognostic impact of artificial intelligence-based volumetric quantification of the solid part of the tumor in clinical stage 0-I adenocarcinoma	Introduction: The size of the solid part of a tumor, as measured using thin-section computed tomography, can help predict disease prognosis in patients with early-stage lung cancer. Although three-dimensional volumetric analysis may be more useful than two-dimensional evaluation, measuring the solid part of some lesions is difficult using this methods. We developed an artificial intelligence-base…	Artificial intelligence; Three-dimensional convolutional network; Part-solid ground grass nodule; Adenocarcinoma; Three-dimensional volumetric analysis	LUNG CANCER	Japan	1	6.081
155	2006	Abbod, M. F.; Catto, J. W. F.; Linkens, D. A.; Wild, P. J.; Herr, A.; Wissmann, C.; Pilarsky, C.; Hartmann, A.; Hamdy, F. C.	Artificial intelligence technique for gene expression profiling of urinary bladder cancer	The purpose of this study is to develop a method of classifying cancers to specific diagnostic categories based on their gene expression signatures using Artificial Intelligence (AI) techniques which provide better predictions than standard traditional statistical methods. The predictive accuracies of neuro-fuzzy modelling (NFM), Artificial Neural Networks (ANN) and traditional Logistic Regressio…	bladder cancer; gene expression; neuro-fuzzy modelling; logistic regression		England	0	N/A
156	2022	Cho, S. Y.; Lim, Y.; Cho, S. I.; Kim, S.; Park, G.; Song, S.; Song, H.; Park, S.; Ma, M.; Jung, W.; Paeng, K.; Ock, C-Y.; Cho, E. Y.; Song, S. Y.	Artificial Intelligence (AI) - powered human epidermal growth factor receptor-2 (HER2) and tumor-infiltrating lymphocytes (TIL) analysis for HER2-positive early breast cancer patients treated with HER2-targeted neoadjuvant chemotherapy (NAC)			ANN ONCOL	N/A	0	51.769
157	2022	Lin, Zhoumeng; Chou, Wei-Chun; Cheng, Yi-Hsien; He, Chunla; Monteiro-Riviere, Nancy A.; Riviere, Jim E.	Predicting Nanoparticle Delivery to Tumors Using Machine Learning and Artificial Intelligence Approaches	Background: Low delivery efficiency of nanoparticles (NPs) to the tumor is a critical barrier in the field of cancer nanomedicine. Strategies on how to improve NP tumor delivery efficiency remain to be determined. Methods: This study analyzed the roles of NP physicochemical properties, tumor models, and cancer types in NP tumor delivery efficiency using multiple machine learning and artificial in…	artificial intelligence; machine learning; physiologically based pharmacokinetic modeling; nanomedicine; drug delivery; nanotechnology	INT J NANOMED	USA	10	7.033
158	2015	Enshaei, A.; Robson, C. N.; Edmondson, R. J.	Artificial Intelligence Systems as Prognostic and Predictive Tools in Ovarian Cancer	The ability to provide accurate prognostic and predictive information to patients is becoming increasingly important as clinicians enter an era of personalized medicine. For a disease as heterogeneous as epithelial ovarian cancer, conventional algorithms become too complex for routine clinical use. This study therefore investigated the potential for an artificial intelligence model to provide thi…		ANN SURG ONCOL	England	35	4.339
159	2022	Perrier, Alexandre; Hainaut, Pierre; Guenoun, Alexandre; Nguyen, Dinh-Phong; Lamy, Pierre-Jean; Guerber, Fabrice; Troalen, Frederic; Denis, Jerome Alexandre; Boissan, Mathieu	Moving towards a personalized oncology: The contribution of genomic techniques and artificial intelligence in the use of circulating tumor biomarkers	Technological advances, in particular the development of high-throughput sequencing, have led to the emergence of a new generation of molecular biomarkers for tumors. These new tools have profoundly changed therapeutic management in oncology, with increasingly precise molecular characterization of tumors leading to increasingly personalized therapeutic targeting. Detection of circulating tumor ce…	Tumor markers; Liquid biopsy; Clinicobiological scores; Artificial intelligence; Theranostic value	B CANCER	France	1	1.318
160	2022	Nigar, Natasha; Umar, Muhammad; Shahzad, Muhammad Kashif; Islam, Shahid; Abalo, Douhadji	A Deep Learning Approach Based on Explainable Artificial Intelligence for Skin Lesion Classification	The skin lesion types result in delayed diagnosis due to high similarity in early stages of the skin cancer. In this regard, deep learning algorithms are well-recognized solutions; however, these black box approaches result in lack of trust as dermatologists are unable to interpret and validate the decisions made by the models. In this paper, an explainable artificial intelligence (XAI) based ski…	Artificial intelligence; Solid modeling; Lesions; Skin cancer; Predictive models; Deep learning; Linear regression; Explainable artificial intelligence; skin lesion classification; deep learning	IEEE ACCESS	Togo	0	3.476
161	2021	Chen, Pu; Xu, Run Chen; Chen, Nan; Zhang, Lan; Zhang, Li; Zhu, Jianfeng; Pan, Baishen; Wang, Beili; Guo, Wei	Detection of Metastatic Tumor Cells in the Bone Marrow Aspirate Smears by Artificial Intelligence (AI)-Based Morphogo System	Introduction Metastatic carcinomas of bone marrow (MCBM) are characterized as tumors of non-hematopoietic origin spreading to the bone marrow through blood or lymphatic circulation. The diagnosis is critical for tumor staging, treatment selection and prognostic risk stratification. However, the identification of metastatic carcinoma cells on bone marrow aspiration smears is technically challengin…	bone marrow; metastatic cancer; artificial intelligence; morphogo; convolutional neural network	FRONT ONCOL	China	2	5.738
162	2021	Yang, Chun Mei; Shu, Jian	Cholangiocarcinoma Evaluation via Imaging and Artificial Intelligence	Background: Cholangiocarcinoma (CCA) is a relatively rare malignant biliary system tumor, and yet it represents the second most common primary hepatic neoplasm, following hepatocellular carcinoma. Regardless of the type, location, or etiology, the survival prognosis of these tumors remains poor. The only method of cure for CCA is complete surgical resection, but part of patients with complete res…	Cholangiocarcinoma; Imaging evaluation; Artificial intelligence	ONCOLOGY-BASEL	China	13	3.734
163	2021	Chan, Wai-Kin; Sun, Jui-Hung; Liou, Miaw-Jene; Li, Yan-Rong; Chou, Wei-Yu; Liu, Feng-Hsuan; Chen, Szu-Tah; Peng, Syu-Jyun	Using Deep Convolutional Neural Networks for Enhanced Ultrasonographic Image Diagnosis of Differentiated Thyroid Cancer	Differentiated thyroid cancer (DTC) from follicular epithelial cells is the most common form of thyroid cancer. Beyond the common papillary thyroid carcinoma (PTC), there are a number of rare but difficult-to-diagnose pathological classifications, such as follicular thyroid carcinoma (FTC). We employed deep convolutional neural networks (CNNs) to facilitate the clinical diagnosis of differentiate…	thyroid cancer; artificial intelligence; deep learning; CNNs	BIOMEDICINES	China	5	4.757
164	2021	Maruyama, Hitoshi; Yamaguchi, Tadashi; Nagamatsu, Hiroaki; Shiina, Shuichiro	AI-Based Radiological Imaging for HCC: Current Status and Future of Ultrasound	Hepatocellular carcinoma (HCC) is a common cancer worldwide. Recent international guidelines request an identification of the stage and patient background/condition for an appropriate decision for the management direction. Radiomics is a technology based on the quantitative extraction of image characteristics from radiological imaging modalities. Artificial intelligence (AI) algorithms are the pr…	Hepatocellular carcinoma; ultrasound; radiomics; artificial intelligence	DIAGNOSTICS	Japan	8	3.992
165	2022	El Guabassi, Inssaf; Bousalem, Zakaria; Marah, Rim; Haj, Abdellatif	Towards an Artificial Intelligence Framework for Early Diagnosis and Prediction of Lung Cancer	Lung cancer is the 3rd most common cancer and the 1st cause of cancer death. It is the 2nd most common tumor in men and 2nd in women, with approximately 32,300 and 16,800 new cases per year, respectively. In this context, the well-integrated of Artificial Intelligence in cancer research could improve early diagnosis and prediction for ensuring better health outcomes. In the present paper, an Arti…	Artificial Intelligence; Lung Cancer; Support Vector Machines; Neural Networks; Naive Bayes; Decision Trees; K-nearest Neighbors; Logistic Regression		Morocco	0	N/A
166	2017	Obrzut, Bogdan; Kusy, Maciej; Semczuk, Andrzej; Obrzut, Marzanna; Kluska, Jacek	Prediction of 5-year overall survival in cervical cancer patients treated with radical hysterectomy using computational intelligence methods	Background: Computational intelligence methods, including non-linear classification algorithms, can be used in medical research and practice as a decision making tool. This study aimed to evaluate the usefulness of artificial intelligence models for 5-year overall survival prediction in patients with cervical cancer treated by radical hysterectomy. Methods: The data set was collected from 102 pat…	Cervical cancer; 5-year overall survival; Computational intelligence methods; Probabilistic neural network	BMC CANCER	Poland	34	4.638
167	2018	Sherbet, Gajanan V.; Woo, Wai Lok; Dlay, Satnam	Application of Artificial Intelligence-based Technology in Cancer Management: A Commentary on the Deployment of Artificial Neural Networks	Artificial intelligence was recognised many years ago as a potential and powerful tool to predict disease outcome in many clinical situations. The conventional approaches using statistical methods have provided much information, but are subject to limitations imposed by the complexity of medical data. The structures of the important variants of the machine learning system artificial neural networ…	Artificial neural networks; binomial logistic regression; breast cancer; DNA ploidy; Fuzzy k-nearest neighbour algorithm; Fuzzy neural networks; growth factor receptors; molecular markers; multilayer perceptron architecture; oestrogen and progesterone receptors statistical analyses; tumour progression and prognosis; tumour promoter and suppressor genes; review	ANTICANCER RES	USA	19	2.435
168	2000	Alaiya, AA; Franzen, B; Hagman, A; Silfversward, C; Moberger, B; Linder, S; Auer, G	Classification of human ovarian tumors using multivariate data analysis of polypeptide expression patterns	Large amounts of data on quantitative gene expression are generated by procedures such as 2-DE analysis of proteins or cDNA microarrays. Quantitative molecular variation may potentially be used for the development of methods for the classification of tumors. We used here the statistical concepts of principal components analysis (PCA) and partial least square analysis (PLS) in an attempt to type o…		INT J CANCER	Sweden	53	7.316
169	2022	Sicular, Serge; Alpaslan, Mehmet; Ortega, Francis A.; Keathley, Nora; Venkatesh, Srivas; Jones, Rebecca M.; V. Lindsey, Robert	Reevaluation of missed lung cancer with artificial intelligence br	Lung cancer is often missed on chest radiographs, despite chest radiography typically being the first imaging modality in the diagnosis pathway. We present a 46 year-old male with chest pain referred for chest X-ray, and initial interpretation reported no abnormality within the patient's lungs. The patient was discharged but returned 4 months later with persistent and worsening symptoms. At this …	Artificial intelligence; Machine learning; Chest radiograph; Lung cancer; Misdiagnosis	RESPIR MED CASE REP	USA	0	N/A
170	2019	Aerts, H.	Artificial Intelligence, Big Data and Lung Cancer: Ready to Implement?		Artificial Intelligence; Lung cancer; Radiology	J THORAC ONCOL	N/A	0	20.121
171	2022	Santos, R. S. D.; Teles, G. B. D. S.; Chate, R. C.; Szarf, G.; Franceschini, J. P.; De Araujo Neto, C. A.; Ghefter, M.; Drokin, I.; Guimaraes, M.; Hochhegger, B.	Artificial Intelligence in Lung Cancer Screening: Accuracy and Predictive Value		lung cancer; screening; artificial intelligence	J THORAC ONCOL	N/A	0	20.121
172	2021	Hope, Andrew; Verduin, Maikel; Dilling, Thomas J.; Choudhury, Ananya; Fijten, Rianne; Wee, Leonard; Aerts, Hugo J. W. L.; El Naqa, Issam; Mitchell, Ross; Vooijs, Marc; Dekker, Andre; de Ruysscher, Dirk; Traverso, Alberto	Artificial Intelligence Applications to Improve the Treatment of Locally Advanced Non-Small Cell Lung Cancers	Simple Summary The management of locally advanced (stages II-III) non-small cell lung cancer patients is very challenging because of poor survival rates and patient/tumor heterogeneity. In this review, we identify the critical points that can be addressed by artificial intelligence (AI) algorithms to improve care of these patients and to present a roadmap for AI applications that will support bet…	lung cancers; artificial intelligence; radiomics; deep learning; clinical decision aids	CANCERS	Netherlands	2	6.575
173	2022	Farina, Eduardo; Nabhen, Jacqueline J.; Dacoregio, Maria Inez; Batalini, Felipe; Moraes, Fabio Y.	An overview of artificial intelligence in oncology	Cancer is associated with significant morbimortality globally. Advances in screening, diagnosis, management and survivorship were substantial in the last decades, however, challenges in providing personalized and data-oriented care remain. Artificial intelligence (AI), a branch of computer science used for predictions and automation, has emerged as potential solution to improve the healthcare jou…	artificial intelligence; cancer diagnosis; data integration; medical oncology; patient stratification; precision oncology	FUTUR SCI OA	Canada	5	N/A
174	2020	Park, Hyo Jung; Park, Bumwoo; Lee, Seung Soo	Radiomics and Deep Learning: Hepatic Applications	Radiomics and deep learning have recently gained attention in the imaging assessment of various liver diseases. Recent research has demonstrated the potential utility of radiomics and deep learning in staging liver fibroses, detecting portal hypertension, characterizing focal hepatic lesions, prognosticating malignant hepatic tumors, and segmenting the liver and liver tumors. In this review, we o…	Radiomics; Deep learning; Artificial intelligence; Computer-assisted; Liver	KOREAN J RADIOL	Korea	42	7.109
175	2019	Somashekhar, S. P.; Sepulveda, Martin-J.; Shortliffe, Edward H.; Kumar, Rohit C.; Rauthan, Amit; Patil, Poonam; Yethadka, Ramya	A prospective blinded study of 1000 cases analyzing the role of artificial intelligence: Watson for oncology and change in decision making of a Multidisciplinary Tumor Board (MDT) from a tertiary care cancer center.			J CLIN ONCOL	N/A	3	50.717
176	2022	Hou, Xin; Shen, Guangyang; Zhou, Liqiang; Li, Yinuo; Wang, Tian; Ma, Xiangyi	Artificial Intelligence in Cervical Cancer Screening and Diagnosis	Cervical cancer remains a leading cause of cancer death in women, seriously threatening their physical and mental health. It is an easily preventable cancer with early screening and diagnosis. Although technical advancements have significantly improved the early diagnosis of cervical cancer, accurate diagnosis remains difficult owing to various factors. In recent years, artificial intelligence (A…	cervical cancer; cervical intraepithelial neoplasia (CIN); artificial intelligence; deep learning; cytology; colposcopy; early screening and diagnosis	FRONT ONCOL	China	5	5.738
177	2010	DeGraff, David J.	Novel Use of a Combined Artificial Intelligence Approach to Identify Patients with Noninvasive Urothelial Cell Carcinoma of the Urinary Bladder Who Are at Greatest Risk for Progression to Muscle-Invasive Disease: A Step Forward			EUR UROL	USA	1	24.267
178	2020	Hung, Man; Park, Jungweon; Hon, Eric S.; Bounsanga, Jerry; Moazzami, Sara; Ruiz-Negron, Bianca; Wang, Dawei	Artificial intelligence in dentistry: Harnessing big data to predict oral cancer survival	BACKGROUND Oral cancer is the sixth most prevalent cancer worldwide. Public knowledge in oral cancer risk factors and survival is limited. AIM To come up with machine learning (ML) algorithms to predict the length of survival for individuals diagnosed with oral cancer, and to explore the most important factors that were responsible for shortening or lengthening oral cancer survival. METHODS We us…	Oral cancer survival; Machine learning; Artificial intelligence; Dental medicine; Public health; Surveillance; Epidemiology; and End Results; Quality of life	WORLD J CLIN ONCOL	USA	8	N/A
179	2021	Liu, Shanglong; Zhang, Yuejuan; Ju, Yiheng; Li, Ying; Kang, Xiaoning; Yang, Xiaojuan; Niu, Tianye; Xing, Xiaoming; Lu, Yun	Establishment and Clinical Application of an Artificial Intelligence Diagnostic Platform for Identifying Rectal Cancer Tumor Budding	Tumor budding is considered a sign of cancer cell activity and the first step of tumor metastasis. This study aimed to establish an automatic diagnostic platform for rectal cancer budding pathology by training a Faster region-based convolutional neural network (F-R-CNN) on the pathological images of rectal cancer budding. Postoperative pathological section images of 236 patients with rectal cance…	rectal cancer; tumor budding; artificial intelligence; pathological diagnosis; Faster R-CNN	FRONT ONCOL	China	2	5.738
180	2020	Zhou, Yaojie; Xu, Xiuyuan; Song, Lujia; Wang, Chengdi; Guo, Jixiang; Yi, Zhang; Li, Weimin	The application of artificial intelligence and radiomics in lung cancer	Lung cancer is one of the most leading causes of death throughout the world, and there is an urgent requirement for the precision medical management of it. Artificial intelligence (AI) consisting of numerous advanced techniques has been widely applied in the field of medical care. Meanwhile, radiomics based on traditional machine learning also does a great job in mining information through medica…	artificial intelligence; radiomics; lung cancer; machine learning; deep learning	PRECIS CLIN MED	China	15	N/A
181	2022	Derbal, Youcef	Can artificial intelligence improve cancer treatments?	Artificial intelligence (AI) powered by the accumulating clinical and molecular data about cancer has fueled the expectation that a transformation in cancer treatments towards significant improvement of patient outcomes is at hand. However, such transformation has been so far elusive. The opacity of AI algorithms and the lack of quality annotated data being available at population scale are among…	artificial intelligence; cancer treatment; clinical decision-making; machine learning; reinforcement learning	HEALTH INFORM J	Canada	0	2.934
182	2022	Zhang, Hong; Qureshi, Muhammad A.; Wahid, Mohsin; Charifa, Ahmad; Ehsan, Aamir; Ip, Andrew; De Dios, Ivan; Ma, Wanlong; Sharma, Ipsa; McCloskey, James; Donato, Michele; Siegel, David; Gutierrez, Martin; Pecora, Andrew; Goy, Andre; Albitar, Maher	Differential Diagnosis of Hematologic and Solid Tumors Using Targeted Transcriptome and Artificial Intelligence	Diagnosis and classification of tumors is increasingly dependent on biomarkers. RNA expression profiling using next-generation sequencing provides reliable and reproducible information on the biology of cancer. This study investigated targeted transcriptome and artificial intelligence for dif-ferential diagnosis of hematologic and solid tumors. RNA samples from hematologic neoplasms (N = 2606), s…		AM J PATHOL	USA	2	5.77
183	2004	Greer, BT; Khan, J	Diagnostic classification of cancer using DNA microarrays and artificial intelligence	The application of artificial intelligence (AI) to microarray data has been receiving much attention in recent years because of the possibility of automated diagnosis in the near future. Studies have been published predicting tumor type, estrogen receptor status, and prognosis using a variety of AI algorithms. The performance of intelligent computing decisions based on gene expression signatures …	artificial neural networks; support vector machines; artificial intelligence; microarray	ANN NY ACAD SCI	USA	31	N/A
184	2021	Xu, Ying; Su, Guan-Hua; Ma, Ding; Xiao, Yi; Shao, Zhi-Ming; Jiang, Yi-Zhou	Technological advances in cancer immunity: from immunogenomics to single-cell analysis and artificial intelligence	Immunotherapies play critical roles in cancer treatment. However, given that only a few patients respond to immune checkpoint blockades and other immunotherapeutic strategies, more novel technologies are needed to decipher the complicated interplay between tumor cells and the components of the tumor immune microenvironment (TIME). Tumor immunomics refers to the integrated study of the TIME using …		SIGNAL TRANSDUCT TAR	China	17	38.104
185	2022	Allam, Esraa; Alfonse, Marco; Salem, Abdel-Badeeh M.	Artificial Intelligence Techniques for Classification of Eye Tumors: A Survey	Tumors that have migrated to other regions of the body, particularly the breast, lung, bowel, or prostate, usually develop secondary tumors in the eyes. Retinoblastoma in children and melanoma in adults are two forms of primary cancers that develop within the eye. In this paper, we review the recent works of the artificial intelligence techniques that are applied for classification of ophthalmolo…	Artificial Intelligence; Deep Learning; Healthcare informatics; Ophthalmology; Eye tumors		Egypt	0	N/A
186	2022	Guan, Xiaoyong; Qin, Tian; Qi, Tao	Precision Medicine in Lung Cancer Theranostics: Paving the Way from Traditional Technology to Advance Era	Precision medicine for lung cancer theranostics is an advanced model combining prevention, diagnosis, and treatment for individual or specific population diseases to match individual patient differences. It involves collection and integration of genome, transcriptome, proteome, and metabolome features of lung cancer patients, combined with clinical characteristics. Subsequently, large data and ar…	artificial intelligence; precision medicine; lung cancer; immunotherapy; theranostic; tumor microenvironment	CANCER CONTROL	China	0	2.339
187	2018	Hajjo, Rima	The Ethical Challenges of Applying Machine Learning and Artificial Intelligence in Cancer Care		Cancer care; cancer informatics; cancer care informatics; machine learning; artificial intelligence; and ethical issues		USA	2	N/A
188	2022	Lee, E.; Kwak, S.; Shin, H. J.	Role of Artificial Intelligence on Chest Radiographs for Detecting Resectable Early Lung Cancer		Lung cancer; artificial intelligence; chest radiographs	J THORAC ONCOL	N/A	0	20.121
189	2021	Sato, Masaya; Tateishi, Ryosuke; Yatomi, Yutaka; Koike, Kazuhiko	Artificial intelligence in the diagnosis and management of hepatocellular carcinoma	Despite recent improvements in therapeutic interventions, hepatocellular carcinoma is still associated with a poor prognosis in patients with an advanced disease at diagnosis. Recently, significant progress has been made in image recognition through advances in the field of artificial intelligence (AI) (or machine learning), especially deep learning. AI is a multidisciplinary field that draws on …	artificial intelligence; deep learning; hepatocellular carcinoma; machine learning; predictive model	J GASTROEN HEPATOL	Japan	8	4.369
190	2020	d'Amico, Andrea; Borys, Damian; Gorczewska, Izabela	Radiomics and Artificial Intelligence for PET imaging analysis	In recent years, processing of the imaging signal derived from CT, MR or positron emission has proven to be able to predict outcome parameters in cancer patients. The processing techniques of the signal constitute the discipline of radiomics. The quantitative analysis of medical images outperform the information that can be obtained through traditional visual analysis. The recognition of neoplasm…	radiomics; positron emission tomography; artificial intelligence	NUCL MED REV	Poland	3	N/A
191	2021	Lo Faso, Enrico Antonio; Gambino, Orazio; Pirrone, Roberto	Head-Neck Cancer Delineation	Head-Neck Cancer (HNC) has a relevant impact on the oncology patient population and for this reason, the present review is dedicated to this type of neoplastic disease. In particular, a collection of methods aimed at tumor delineation is presented, because this is a fundamental task to perform efficient radiotherapy. Such a segmentation task is often performed on uni-modal data (usually Positron …	head&#8211; neck cancer (HNC); head and neck squamous cell carcinoma (HNSCC); nasopharyngeal cancer (NPC); segmentation; tumor delineation; CT; PET; MRI	APPL SCI-BASEL	Italy	2	2.838
192	2018	Yamamoto, Yoichiro	Artificial intelligence in the cancer research field		Artificial Intelligence	CANCER SCI	N/A	0	6.518
193	2021	Hoshino, Isamu; Yokota, Hajime	Radiogenomics of gastroenterological cancer: The dawn of personalized medicine with artificial intelligence-based image analysis	Radiogenomics is a new field of medical science that integrates two omics, radiomics and genomics, and may bring a major paradigm shift in traditional personalized medicine strategies that require tumor tissue samples. In addition, the acquisition of the data does not require special imaging equipment or special imaging conditions, and it is possible to use image information from computed tomogra…	artificial intelligence; gastroenterological cancer; imaging; personalized medicine; radiogenomics	ANN GASTROENT SURG	Japan	5	3.583
194	2022	Ma, Kevin; Harmon, Stephanie A.; Klyuzhin, Ivan S.; Rahmim, Arman; Turkbey, Baris	Clinical Application of Artificial Intelligence in Positron Emission Tomography: Imaging of Prostate Cancer		PET; Prostate cancer; Artificial intelligence	PET CLIN	USA	1	N/A
195	2021	Turner, J. Harvey	Responsible Radionuclide Cancer Care	The landscape of nuclear oncology is rapidly changing. The advent of molecular radionuclide theranostics, multidisciplinary tumor board decision making, artificial intelligence and radiomics interpretation of diagnostic imaging, evolution of pharmacogenomics prediction of tumor response, and regulatory requirements for prospective individual dosimetry are just some of the elements which are broad…	accountability; artificial intelligence; multidisciplinary tumor board responsibility; personalized dosimetry; phronesis; theranostics	CANCER BIOTHER RADIO	Australia	1	3.632
196	2022	Zhang, Shu; Wang, Yuanzhuo; Zheng, Qingyue; Li, Jiarui; Huang, Jiuzuo; Long, Xiao	Artificial intelligence in melanoma: A systematic review	Background Melanoma accounts for the majority of skin cancer deaths. Artificial intelligence has been applied in many types of cancers, and in melanoma in recent years. However, no systematic review summarized the application of artificial intelligence in melanoma. Aims This study aims to systematically review previously published articles to explore the application of artificial intelligence in …	artificial intelligence; cancer management; diagnosis; machine learning; melanoma	J COSMET DERMATOL-US	China	1	2.189
197	2020	Wilson, Barnabas; Km, Geetha	Artificial intelligence and related technologies enabled nanomedicine for advanced cancer treatment		artificial intelligence; cancer; feedback system control; nanomedicine	NANOMEDICINE-UK	India	13	6.096
198	2021	Willingham, Mark Lee; Spencer, Shane Y. P. K., Jr.; Lum, Christopher A.; Sanchez, Janira M. Navarro; Burnett, Terrilea; Shepherd, John; Cassel, Kevin	The potential of using artificial intelligence to improve skin cancer diagnoses in Hawai'i's multiethnic population	Skin cancer remains the most commonly diagnosed cancer in the USA with more than 1 million new cases each year. Melanomas account for about 10% of all skin cancers and most skin cancer deaths. Multiethnic individuals whose skin is pigmented underestimate their risk for skin cancers and melanomas and may delay seeking a diagnosis. The use of artificial intelligence may help improve the diagnostic …	artificial intelligence; ethnic skin; melanoma; public health skin cancer	MELANOMA RES	USA	1	3.199
199	2021	Li, Jiasong; Liu, Jun; Wang, Ye; He, Yunjie; Liu, Kai; Raghunathan, Raksha; Shen, Steven S.; He, Tiancheng; Yu, Xiaohui; Danforth, Rebecca; Zheng, Feibi; Zhao, Hong; Wong, Stephen T. C.	Artificial intelligence-augmented, label-free molecular imaging method for tissue identification, cancer diagnosis, and cancer margin detection	Label-free high-resolution molecular and cellular imaging strategies for intraoperative use are much needed, but not yet available. To fill this void, we developed an artificial intelligence-augmented molecular vibrational imaging method that integrates label-free and subcellular-resolution coherent anti-stokes Raman scattering (CARS) imaging with real-time quantitative image analysis via deep le…		BIOMED OPT EXPRESS	USA	0	3.562
200	2021	Xu, Hanyue; Deng, Lei; Tian, Rong; Ma, Xuelei	Editorial: Novel Methods for Oncologic Imaging Analysis: Radiomics, Machine Learning, and Artificial Intelligence		machine learning; radiomics; tumor; artificial intelligence; diagnosis; prognosis	FRONT ONCOL	China	2	5.738
201	2022	Thanh-Ngan Luu; Quoc-Hung Phan; Thanh-Hai Le; Thi-Thu-Hien Pham	Classification of human skin cancer using Stokes-Mueller decomposition method and artificial intelligence models	A hybrid framework consisting of the Stokes-decomposition method and various artificial intelligence (AI) models is proposed for classifying human melanoma and nonmelanoma skin cancer samples. In the proposed approach, the Stokes-Mueller matrix decomposition method is first used to extract the effective optical parameters of normal, squamous cell carcinoma, basal cell carcinoma, and melanoma skin…	human skin cancer; artificial intelligence models; Stokes-Mueller matrix formalism polarimetry	OPTIK	Vietnam	1	2.84
202	2019	Leventakos, K.; Helgeson, J.; Mansfield, A.; Deering, E.; Schwecke, A.; Adjei, A.; Molina, J.; Hocum, C.; Parikh, K.; Halfdanarson, T.; Marks, R.; Bleeker, T.; Pomerleau, K.; Coverdill, S.; Rammage, M.; Preininger, A.; Jackson, G. Purcell; Haddad, T.	Effects of an Artificial Intelligence (AI) System on Clinical Trial Enrollment in Lung Cancer		Lung cancer; Artificial Intelligence; clinical trial matching	J THORAC ONCOL	N/A	1	20.121
203	2022	Khan, Abbas; Ali, Liaqat; Wei, Dong-Qing	Editorial: Breast cancer resistance, biomarkers and therapeutics development in the era of artificial intelligence		breast cancer; artificial intelligence; biomarkers; daignosis; therapeutic	FRONT MOL BIOSCI	China	0	6.113
204	2022	Thomassin-Naggara, Isabelle; Ceugnart, Luc; Tardivon, Anne; Verzaux, Laurent; Balleyguier, Corinne; Taourel, Patrice; Seradour, Brigitte	Intelligence artificielle : Place dans le depistage du cancer du sein en France	French breast cancer screening: What's the place of artificial intelligence? This paper deals with the place in 2021 of artificial intelligence for screening of breast cancer in France et discusses of the different types of use and their performance in the literature (Standalone, Augmented radiologist, triage). Moreover, this paper will give an overview of the potential applications of AI in the …	Mots cl?s; Sein; Cancer; D?pistage; Intelligence artificielle; Keywords; Breast; Screening; Artificial intelligence	B CANCER	France	1	1.318
205	2020	Ilhan, B.; Lin, K.; Guneri, P.; Wilder-Smith, P.	Improving Oral Cancer Outcomes with Imaging and Artificial Intelligence	Early diagnosis is the most important determinant of oral and oropharyngeal squamous cell carcinoma (OPSCC) outcomes, yet most of these cancers are detected late, when outcomes are poor. Typically, nonspecialists such as dentists screen for oral cancer risk, and then they refer high-risk patients to specialists for biopsy-based diagnosis. Because the clinical appearance of oral mucosal lesions is…	oral neoplasms; screening; diagnosis; machine intelligence; dentists; medicine	J DENT RES	USA	41	8.924
206	2022	Sarode, Gargi S.; Kumari, Nidhi; Sarode, Sachin C.	Oral cancer histopathology images and artificial intelligence: A pathologist's perspective		Artificial intelligence; Deep learning; Oral cancer; Histology; Hematoxylin and eosin stain	ORAL ONCOL	India	0	5.972
207	2022	Huang, Hong	Editorial: The Application of Radiomics and Artificial Intelligence in Cancer Imaging		cancer imaging; radiomics; artificial intelligence; deep learning; convolutional neural networks (CNN)	FRONT ONCOL	China	2	5.738
208	2021	Chugh, Gunjan; Kumar, Shailender; Singh, Nanhay	Survey on Machine Learning and Deep Learning Applications in Breast Cancer Diagnosis	Cancer is a fatal disease caused due to the undesirable spread of cells. Breast carcinoma is the most invasive tumors and is the main reason for cancer deaths in females. Therefore, early diagnosis and prognosis have become necessary to increase survivability and reduce death rates in the long run. New artificial intelligence technologies are assisting radiologists in medical image scrutiny, ther…	Breast cancer; Machine learning; Deep learning; Convolution neural network (CNN); Computer-aided diagnosis (CAD)	COGN COMPUT	India	19	4.89
209	2021	Huang, Hsin-Wei; Hsu, Benny Wei-Yun; Lee, Chih-Hung; Tseng, Vincent S.	Development of a light-weight deep learning model for cloud applications and remote diagnosis of skin cancers	Skin cancer is among the 10 most common cancers. Recent research revealed the superiority of artificial intelligence (AI) over dermatologists to diagnose skin cancer from predesignated and cropped images. However, there remain several uncertainties for AI in diagnosing skin cancers, including lack of testing for consistency, lack of pathological proof or ambiguous comparisons. Hence, to develop a…	artificial intelligence; convolutional neural network; deep learning; image diagnosis; skin cancer	J DERMATOL	China	30	3.468
210	2020	Ibrahim, Asmaa; Gamble, Paul; Jaroensri, Ronnachai; Abdelsamea, Mohammed M.; Mermel, Craig H.; Chen, Po-Hsuan Cameron; Rakha, Emad A.	Artificial intelligence in digital breast pathology: Techniques and applications	Breast cancer is the most common cancer and second leading cause of cancer-related death worldwide. The mainstay of breast cancer workup is histopathological diagnosis - which guides therapy and prognosis. However, emerging knowledge about the complex nature of cancer and the availability of tailored therapies have exposed opportunities for improvements in diagnostic precision. In parallel, advan…	Breast cancer; AI; (Artificial intelligence); ML; (Machine learning); DL; (Deep learning); WSI; (Whole slide image); Digital; Pathology; Breast pathology; Applications	BREAST	England	52	4.254
211	2022	Unnisa, Aziz	A Validation Study Involving Development of Model by Application of Artificial Intelligence in Screening and Prognosis of Breast Cancer	Introduction: Breast Cancer (BC) is a worldwide prevalent carcinoma with varying growth rates. It is also a heterogeneous condition with several clinical manifestations. There is a guideline for effective screening of BC, but the mammograms that are obtained for the same often return false negatives or may not effectively diagnose BC, especially at the early stages. The mortality rates due to BC …	breast cancer; tomosynthesis; artificial intelligence; screening	J PHARM NEGAT RESULT	Arabia	0	N/A
212	2021	Peng, Qiliang; Shen, Yi; Fu, Kai; Dai, Zheng; Jin, Lu; Yang, Dongrong; Zhu, Jin	Artificial intelligence prediction model for overall survival of clear cell renal cell carcinoma based on a 21-gene molecular prognostic score system	We developed and validated a new prognostic model for predicting the overall survival in clear cell renal cell carcinoma (ccRCC) patients. In this study, artificial intelligence (AI) algorithms including random forest and neural network were trained to build a molecular prognostic score (mPS) system. Afterwards, we investigated the potential mechanisms underlying mPS by assessing gene set enrichm…	clear cell renal cell carcinoma; prognosis; artificial intelligence; scoring system	AGING-US	China	0	5.955
213	2020	Jiang, Yahui; Yang, Meng; Wang, Shuhao; Li, Xiangchun; Sun, Yan	Emerging role of deep learning-based artificial intelligence in tumor pathology	The development of digital pathology and progression of state-of-the-art algorithms for computer vision have led to increasing interest in the use of artificial intelligence (AI), especially deep learning (DL)-based AI, in tumor pathology. The DL-based algorithms have been developed to conduct all kinds of work involved in tumor pathology, including tumor diagnosis, subtyping, grading, staging, a…	artificial intelligence-assisted bioinformatic analysis; artificial intelligence; deep learning; pathology; tumor	CANCER COMMUN	China	49	15.283
214	2021	Dey, Pranab	The emerging role of deep learning in cytology	Deep learning (DL) is a component or subset of artificial intelligence. DL has contributed significant change in feature extraction and image classification. Various algorithmic models are used in DL such as a convolutional neural network (CNN), recurrent neural network, restricted Boltzmann machine, deep belief network and autoencoders. Of these, CNN is the most commonly used algorithm in the fi…	artificial intelligence; convolutional neural network; cytology; deep learning; neural network	CYTOPATHOLOGY	India	7	1.286
215	2022	Sarode, Sachin C.; Sharma, Nilesh Kumar; Sarode, Gargi	A critical appraisal on cancer prognosis and artificial intelligence		artificial intelligence; cancer; cancer biology; machine learning; microbial diversity; molecular carcinogenesis; prediction; prognosis; psychological stress	FUTURE ONCOL	India	1	3.674
216	2018	La Porta, Caterina A. M.; Zapperi, Stefano	Explaining the dynamics of tumor aggressiveness: At the crossroads between biology, artificial intelligence and complex systems	Facing metastasis is the most pressing challenge of cancer research. In this review, we discuss recent advances in understanding phenotypic plasticity of cancer cells, highlighting the kinetics of cancer stem cell and the role of the epithelial mesenchymal transition for metastasis. It appears that the tumor micro-environment plays a crucial role in triggering phenotypic transitions, as we illust…	Cancer stem cells; Phenotypic switching; Metastasis; Precision medicine	SEMIN CANCER BIOL	Italy	10	17.012
217	2022	Thomasian, Nicole M.; Kamel, Ihab R.; Bai, Harrison X.	Machine intelligence in non-invasive endocrine cancer diagnostics	Artificial intelligence (AI) has illuminated a clear path towards an evolving health-care system replete with enhanced precision and computing capabilities. Medical imaging analysis can be strengthened by machine learning as the multidimensional data generated by imaging naturally lends itself to hierarchical classification. In this Review, we describe the role of machine intelligence in image-ba…		NAT REV ENDOCRINOL	USA	3	47.564
218	2020	Zhou, Xingwu; Qu, Moyuan; Tebon, Peyton; Jiang, Xing; Wang, Canran; Xue, Yumeng; Zhu, Jixiang; Zhang, Shiming; Oklu, Rahmi; Sengupta, Shiladitya; Sun, Wujin; Khademhosseini, Ali	Screening Cancer Immunotherapy: When Engineering Approaches Meet Artificial Intelligence	Immunotherapy is a class of promising anticancer treatments that has recently gained attention due to surging numbers of FDA approvals and extensive preclinical studies demonstrating efficacy. Nevertheless, further clinical implementation has been limited by high variability in patient response to different immunotherapeutic agents. These treatments currently do not have reliable predictors of ef…	artificial intelligence; cancer immunotherapy; drug screening; high-throughput screening; tissue engineering	ADV SCI	USA	13	17.521
219	2020	Tagliafico, Alberto Stefano; Piana, Michele; Schenone, Daniela; Lai, Rita; Massone, Anna Maria; Houssami, Nehmat	Overview of radiomics in breast cancer diagnosis and prognostication	Diagnosis of early invasive breast cancer relies on radiology and clinical evaluation, supplemented by biopsy confirmation. At least three issues burden this approach: a) suboptimal sensitivity and suboptimal positive predictive power of radiology screening and diagnostic approaches, respectively; b) invasiveness of biopsy with discomfort for women undergoing diagnostic tests; c) long turnaround …	Breast cancer; Prediction; Digital breast tomosynthesis; Radiomics; Magnetic resonance imaging; Artificial intelligence	BREAST	Italy	86	4.254
220	2019	Germanese, Danila; Colantonio, Sara; Caudai, Claudia; Pascali, Maria Antonietta; Barucci, Andrea; Zoppetti, Nicola; Agostini, Simone; Bertelli, Elena; Mercatelli, Laura; Miele, Vittorio; Carpi, Roberto	May Radiomic Data Predict Prostate Cancer Aggressiveness?	Radiomics can quantify tumor phenotypic characteristics non-invasively by defining a signature correlated with biological information. Thanks to algorithms derived from computer vision to extract features from images, and machine learning methods to mine data, Radiomics is the perfect case study of application of Artificial Intelligence in the context of precision medicine. In this study we inves…	Machine learning; Artificial intelligence; Radiomics; Image processing; Computer vision; Prostate cancer	COMM COM INF SC	Italy	1	N/A
221	2020	Cong, Lei; Feng, Wanbing; Yao, Zhigang; Zhou, Xiaoming; Xiao, Wei	Deep Learning Model as a New Trend in Computer-aided Diagnosis of Tumor Pathology for Lung Cancer	Lung cancer is one of the main causes of cancer-related death in the world. The identification and characteristics of malignant cells are essential for the diagnosis and treatment of primary or metastatic cancers. Deep learning is a new field of artificial intelligence, which can be used for computer aided diagnosis and scientific research of lung cancer pathology by analyzing and learning throug…	deep learning; pathology; lung cancer; artificial intelligence	J CANCER	China	21	4.478
222	2022	Eminaga, Okyaz; Shkolyar, Eugene; Breil, Bernhard; Semjonow, Axel; Boegemann, Martin; Xing, Lei; Tinay, Ilker; Liao, Joseph C.	Artificial Intelligence-Based Prognostic Model for Urologic Cancers: A SEER-Based Study	Simple Summary We describe a risk profile reconstruction model for cancer-specific survival estimation for continuous time points after urologic cancer diagnosis. We used artificial intelligence (AI)-based algorithms, a national cancer registry data, and accessible clinical parameters for the risk-profile reconstruction. We derived a risk stratification model and estimated the minimum follow-up d…	surveillance management; machine learning; artificial intelligence; urologic cancers; data-driven solution; survival modeling	CANCERS	USA	1	6.575
223	2018	Kitano, Hiroaki	New Horizon of Cancer Research empowered by Artificial Intelligence		Artificial Intelligence; Systems Biology	CANCER SCI	N/A	0	6.518
224	2020	Bartoli, Marion; Barat, Maxime; Dohan, Anthony; Gaujoux, Sebastien; Coriat, Romain; Hoeffel, Christine; Cassinotto, Christophe; Chassagnon, Guillaume; Soyer, Philippe	CT and MRI of pancreatic tumors: an update in the era of radiomics	Radiomics is a relatively new approach for image analysis. As a part of radiomics, texture analysis, which consists in extracting a great amount of quantitative data from original images, can be used to identify specific features that can help determining the actual nature of a pancreatic lesion and providing other information such as resectability, tumor grade, tumor response to neoadjuvant ther…	Radiomics; Texture analysis; Pancreatic neoplams; Artificial intelligence	JPN J RADIOL	France	28	2.701
225	2022	Meena, Jaishree; Hasija, Yasha	Application of explainable artificial intelligence in the identification of Squamous Cell Carcinoma biomarkers	Non-melanoma skin cancers (NMSCs) are the fifth most common type of cancer worldwide, affecting both men and women. Each year, more than a million new occurrences of NMSC are estimated, with Squamous Cell Carcinoma (SCC) representing approximately 20% of all skin malignancies. The purpose of this study was to find potential diagnostic biomarkers for SCC by application of eXplainable Artificial In…	Explainable AI; Machine learning; SHAP values; Principal component analysis; XGBoost machine learning classifier; Squamous cell carcinoma	COMPUT BIOL MED	India	3	6.698
226	2022	Denysenko, Anastasiia; Savchenko, Taras; Dovbysh, Anatolii; Romaniuk, Anatolii; Moskalenko, Roman	Artificial Intelligence Approach in Prostate Cancer Diagnosis: Bibliometric Analysis	Background. Prostate cancer is one of the most common male malignancies worldwide that ranks second in cancer-related mortality. Artificial intelligence can reduce subjectivity and improve the efficiency of prostate cancer diagnosis using fewer resources as compared to standard diagnostic scheme. This review aims to highlight the main concepts of prostate cancer diagnosis and artificial intellige…	Artificial Intelligence; Prostate Cancer; Gleason Score; Bibliometric Analysis	GALICIAN MED J	Ukraine	0	N/A
227	2021	Li, Lina; Liu, Yueping	Artificial intelligence-assisted interpretation of Ki-67 expression and repeatability in breast cancer		Breast cancer; Ki-67; Artificial intelligence; Ki-67 standard comparison card; Repeatability	CANCER RES	N/A	0	13.312
228	2021	Malherbe, Kathryn	Tumor Microenvironment and the Role of Artificial Intelligence in Breast Cancer Detection and Prognosis	A critical knowledge gap has been noted in breast cancer detection, prognosis, and evaluation between tumor microenvironment and associated neoplasm. Artificial intelligence (AI) has multiple subsets or methods for data extraction and evaluation, including artificial neural networking, which allows computational foundations, similar to neurons, to make connections and new neural pathways during d…		AM J PATHOL	Africa	5	5.77
229	2021	Ren, Ruiyang; Luo, Haozhe; Su, Chongying; Yao, Yang; Liao, Wen	Machine learning in dental, oral and craniofacial imaging: a review of recent progress	Artificial intelligence has been emerging as an increasingly important aspect of our daily lives and is widely applied in medical science. One major application of artificial intelligence in medical science is medical imaging. As a major component of artificial intelligence, many machine learning models are applied in medical diagnosis and treatment with the advancement of technology and medical …	Orthodontics; Oral cancer; Machine learning; Dental; oral and craniofacial imaging	PEERJ	Japan	15	3.061
230	2019	Oliver, C. Ryan; Altemus, Megan A.; Westerhof, Trisha M.; Cheriyan, Hannah; Cheng, Xu; Dziubinski, Michelle; Wu, Zhifen; Yates, Joel; Morikawa, Aki; Heth, Jason; Castro, Maria G.; Leung, Brendan M.; Takayama, Shuichi; Merajver, Sofia D.	A platform for artificial intelligence based identification of the extravasation potential of cancer cells into the brain metastatic niche	Brain metastases are the most lethal complication of advanced cancer; therefore, it is critical to identify when a tumor has the potential to metastasize to the brain. There are currently no interventions that shed light on the potential of primary tumors to metastasize to the brain. We constructed and tested a platform to quantitatively profile the dynamic phenotypes of cancer cells from aggress…		LAB CHIP	USA	19	7.517
231	2022	Tu, Jia-xin; Lin, Xue-ting; Ye, Hui-qing; Yang, Shan-lan; Deng, Li-fang; Zhu, Ruo-ling; Wu, Lei; Zhang, Xiao-qiang	Global research trends of artificial intelligence applied in esophageal carcinoma: A bibliometric analysis (2000-2022) via CiteSpace and VOSviewer	ObjectiveUsing visual bibliometric analysis, the application and development of artificial intelligence in clinical esophageal cancer are summarized, and the research progress, hotspots, and emerging trends of artificial intelligence are elucidated. MethodsOn April 7th, 2022, articles and reviews regarding the application of AI in esophageal cancer, published between 2000 and 2022 were chosen fro…	esophageal cancer; artificial intelligence; bibliometric; CiteSpace; VOSviewer	FRONT ONCOL	China	0	5.738
232	2021	Yan, Tao; Wong, Pak Kin; Qin, Ye-Ying	Deep learning for diagnosis of precancerous lesions in upper gastrointestinal endoscopy: A review	Upper gastrointestinal (GI) cancers are the leading cause of cancer-related deaths worldwide. Early identification of precancerous lesions has been shown to minimize the incidence of GI cancers and substantiate the vital role of screening endoscopy. However, unlike GI cancers, precancerous lesions in the upper GI tract can be subtle and difficult to detect. Artificial intelligence techniques, esp…	Artificial intelligence; Deep learning; Convolutional neural network; Precancerous lesions; Endoscopy	WORLD J GASTROENTERO	China	6	5.374
233	2020	Wang, Yutong; He, Xiaoyun; Nie, Hui; Zhou, Jianhua; Cao, Pengfei; Ou, Chunlin	Application of artificial intelligence to the diagnosis and therapy of colorectal cancer	Artificial intelligence (AI) is a relatively new branch of computer science involving many disciplines and technologies, including robotics, speech recognition, natural language and image recognition or processing, and machine learning. Recently, AI has been widely applied in the medical field. The effective combination of AI and big data can provide convenient and efficient medical services for …	Artificial intelligence; colorectal cancer; colonoscopy; pathological biopsy; diagnosis; therapy	AM J CANCER RES	China	24	5.942
234	2021	Sone, Kenbun; Toyohara, Yusuke; Taguchi, Ayumi; Miyamoto, Yuichiro; Tanikawa, Michihiro; Uchino-Mori, Mayuyo; Iriyama, Takayuki; Tsuruga, Tetsushi; Osuga, Yutaka	Application of artificial intelligence in gynecologic malignancies: A review	With the development of machine learning and deep learning models, artificial intelligence is now being applied to the field of medicine. In oncology, the use of artificial intelligence for the diagnostic evaluation of medical images such as radiographic images, omics analysis using genome data, and clinical information has been increasing in recent years. There have been increasing numbers of re…	artificial intelligence; deep learning; gynecological malignancies; machine learning; neural network	J OBSTET GYNAECOL RE	Japan	7	1.697
235	2022	Nath, Sameera G.; Raveendran, Ranjith; Perumbure, Suresh	Artificial Intelligence and Its Application in the Early Detection of Oral Cancers	Dentistry has transformed, and digitization in Dentistry is now possible through Artificial Intelligence. Artificial Intelligence is an emerging field of technology, which simulate human intelligence in machines that are programmed to think like humans and mimic our actions. Although in the recent past several articles have highlighted the applications of Artificial Intelligence in screening and …	Artificial intelligence; Oral cancer; Early detection; Dentistry	CLIN CANCER INVESTIG	India	0	N/A
236	2022	Hunter, Benjamin; Hindocha, Sumeet; Lee, Richard W.	The Role of Artificial Intelligence in Early Cancer Diagnosis	Simple Summary Diagnosing cancer at an early stage increases the chance of performing effective treatment in many tumour groups. Key approaches include screening patients who are at risk but have no symptoms, and rapidly and appropriately investigating those who do. Machine learning, whereby computers learn complex data patterns to make predictions, has the potential to revolutionise early cancer…	early diagnosis; artificial intelligence; machine learning; deep learning; screening	CANCERS	England	1	6.575
237	2019	Sivapalaratnam, Suthesh	Artificial intelligence and machine learning in haematology		machine learning; artificial intelligence; haematology	BRIT J HAEMATOL	England	6	8.615
238	2022	Zhou, Xiaowen; Wang, Hua; Feng, Chengyao; Xu, Ruilin; He, Yu; Li, Lan; Tu, Chao	Emerging Applications of Deep Learning in Bone Tumors: Current Advances and Challenges	Deep learning is a subfield of state-of-the-art artificial intelligence (AI) technology, and multiple deep learning-based AI models have been applied to musculoskeletal diseases. Deep learning has shown the capability to assist clinical diagnosis and prognosis prediction in a spectrum of musculoskeletal disorders, including fracture detection, cartilage and spinal lesions identification, and oste…	bone tumor; sarcoma; deep learning; artificial intelligence; cnn; convolutional neural network	FRONT ONCOL	China	1	5.738
239	2021	Lee, Kwang-Sig; Jang, Jin-Young; Yu, Young-Dong; Heo, Jin Seok; Han, Ho-Seong; Yoon, Yoo-Seok; Kang, Chang Moo; Hwang, Ho Kyoung; Kang, Sunghwa	Usefulness of artificial intelligence for predicting recurrence following surgery for pancreatic cancer: Retrospective cohort study	Background: or Purpose: Pancreatic ductal adenocarcinoma (PDAC) is a leading cause of mortality in the world with the overall 5-year survival rate of 6%. The survival of patients with PDAC is closely related to recurrence and therefore it is necessary to identify the risk factors for recurrence. This study uses artificial intelligence approaches and multi-center registry data to analyze the recur…	Pancreatic cancer; Recurrence; Artificial intelligence	INT J SURG	Korea	8	13.4
240	2022	Pertzborn, David; Arolt, Christoph; Ernst, Gunther; Lechtenfeld, Oliver J.; Kaesler, Jan; Pelzel, Daniela; Guntinas-Lichius, Orlando; von Eggeling, Ferdinand; Hoffmann, Franziska	Multi-Class Cancer Subtyping in Salivary Gland Carcinomas with MALDI Imaging and Deep Learning	Simple Summary The correct diagnosis of different salivary gland carcinomas is important for a prognosis. This diagnosis is imprecise if it is based only on clinical symptoms and histological methods. Mass spectrometry imaging can provide information about the molecular composition of sample tissues. Using a deep-learning method, we analyzed the mass spectrometry imaging data of 25 patients. Usin…	MALDI imaging; deep learning; salivary gland carcinomas; explainable artificial intelligence	CANCERS	Germany	0	6.575
241	2022	Yi, Chunyan; Tang, Yuxing; Ouyang, Rushan; Zhang, Yanbo; Cao, Zhenjie; Yang, Zhicheng; Wu, Shibin; Han, Mei; Xiao, Jing; Chang, Peng; Ma, Jie	The added value of an artificial intelligence system in assisting radiologists on indeterminate BI-RADS 0 mammograms	Objectives To investigate the value of an artificial intelligence (AI) system in assisting radiologists to improve the assessment accuracy of BI-RADS 0 cases in mammograms. Methods We included 34,654 consecutive digital mammography studies, collected between January 2011 and January 2019, among which, 1088 cases from 1010 unique patients with initial BI-RADS 0 assessment who were recalled during …	Digital mammography; Artificial intelligence; Diagnosis; Breast cancer	EUR RADIOL	USA	0	7.034
242	2021	Williams, Christopher; Seligmann, Jenny F.; Guetter, Christoph; Zhang Liping; Yan Dongyao; Muranyi, Andrea; Bai, Isaac; Singh, Shalini; Elliott, Faye; Shires, Mike; Richman, Susan; West, Nicholas; Barrett, Jenny; Seymour, Matthew T.; Quirke, Philip; Shanmugam, Kandavel	Artificial intelligence-assisted immunohistochemical (IHC) evaluation of tumor amphiregulin (AREG) and epiregulin (EREG) expression as a combined predictive biomarker for panitumumab (Pan) therapy benefit in RAS wild-type (wt) metastatic colorectal cancer (mCRC): Analysis within the phase III PICCOLO trial.			J CLIN ONCOL	N/A	1	50.717
243	2021	Wu, Jingyan	Application of image processing in cancer imaging	Cancer is a harmful disease. With the rapid development of AI technology, the use of AI technology to assist cancer diagnosis can improve the accuracy of diagnosis. In this paper, I review the application of AI image processing technology in lung cancer, colorectal cancer breast cancer imaging, with the aim of helping researchers.	artificial intelligence; image process; iconography; cancer; tumor		China	0	N/A
244	2022	Rahman, Atta-ur; Alqahtani, Abdullah; Aldhafferi, Nahier; Nasir, Muhammad Umar; Khan, Muhammad Farhan; Khan, Muhammad Adnan; Mosavi, Amir	Histopathologic Oral Cancer Prediction Using Oral Squamous Cell Carcinoma Biopsy Empowered with Transfer Learning	Oral cancer is a dangerous and extensive cancer with a high death ratio. Oral cancer is the most usual cancer in the world, with more than 300,335 deaths every year. The cancerous tumor appears in the neck, oral glands, face, and mouth. To overcome this dangerous cancer, there are many ways to detect like a biopsy, in which small chunks of tissues are taken from the mouth and tested under a secur…	oral cancer; oral squamous cell carcinoma; transfer learning; neural network; AlexNet; medical imaging; machine learning; angiogenic; malignant; artificial intelligence	SENSORS-BASEL	Korea	11	3.847
245	2022	Sandbank, Judith; Bataillon, Guillaume; Nudelman, Alona; Krasnitsky, Ira; Mikulinsky, Rachel; Bien, Lilach; Thibault, Lucie; Shach, Anat Albrecht; Sebag, Geraldine; Clark, Douglas P. P.; Laifenfeld, Daphna; Schnitt, Stuart J. J.; Linhart, Chaim; Vecsler, Manuela; Vincent-Salomon, Anne	Validation and real-world clinical application of an artificial intelligence algorithm for breast cancer detection in biopsies	Breast cancer is the most common malignant disease worldwide, with over 2.26 million new cases in 2020. Its diagnosis is determined by a histological review of breast biopsy specimens, which can be labor-intensive, subjective, and error-prone. Artificial Intelligence (AI)-based tools can support cancer detection and classification in breast biopsies ensuring rapid, accurate, and objective diagnos…		NPJ BREAST CANCER	France	0	7.519
246	2020	Quezada-Marin, Javier, I; Lam, Alfred K.; Ochiai, Atsushi; Odze, Robert D.; Washington, Kay M.; Fukayama, Masashi; Rugge, Massimo; Klimstra, David S.; Nagtegaal, Iris D.; Tan, Puay-Hoon; Arends, Mark J.; Goldblum, John R.; Cree, Ian A.; Salto-Tellez, Manuel	Gastrointestinal tissue-based molecular biomarkers: a practical categorisation based on the 2019 World Health Organization classification of epithelial digestive tumours	Molecular biomarkers have come to constitute one of the cornerstones of oncological pathology. The method of classification not only directly affects the manner in which patients are diagnosed and treated, but also guides the development of drugs and of artificial intelligence tools. The aim of this article is to organise and update gastrointestinal molecular biomarkers in order to produce an eas…	biomarkers; gastrointestinal neoplasms; genomics; molecular pathology; WHO	HISTOPATHOLOGY	Ireland	14	7.778
247	2020	Zhang, Qi; Wu, Jiajun; Bai, Xueli; Liang, Tingbo	Evaluation of Intra-Tumoral Vascularization in Hepatocellular Carcinomas	Intratumoral neovascularization has intricate effects on tumor growth, metastasis, and treatment. Over the last 30 years, Microvessel density (MVD) has been the standard method for laboratory and clinical evaluation of angiogenesis. Hepatocellular carcinoma (HCC) is a typical hypervascularized tumor, and the predictive value of MVD for prognosis is still controversial. According to previous viewp…	tumor vascularization; liver cancer; microvascular density; vascular pattern; cell marker	FRONT MED-LAUSANNE	China	13	5.058
248	2020	Namikawa, Ken; Hirasawa, Toshiaki; Yoshio, Toshiyuki; Fujisaki, Junko; Ozawa, Tsuyoshi; Ishihara, Soichiro; Aoki, Tomonori; Yamada, Atsuo; Koike, Kazuhiko; Suzuki, Hideo; Tada, Tomohiro	Utilizing artificial intelligence in endoscopy: a clinician's guide	Introduction Artificial intelligence (AI) that surpasses human ability in image recognition is expected to be applied in the field of gastrointestinal endoscopes. Accordingly, its research and development (R &D) is being actively conducted. With the development of endoscopic diagnosis, there is a shortage of specialists who can perform high-precision endoscopy. We will examine whether AI with exc…	Artificial intelligence; gastric cancer; helicobacter pylori; esophageal squamous cell carcinoma; colon polyp; narrow band imaging; magnified endoscopy; esophagogastroduodenoscopy; colonoscopy; capsule endoscopy	EXPERT REV GASTROENT	Japan	9	4.095
249	2020	Lai, Quirino; Spoletini, Gabriele; Mennini, Gianluca; Laureiro, Zoe Larghi; Tsilimigras, Diamantis, I; Pawlik, Timothy Michael; Rossi, Massimo	Prognostic role of artificial intelligence among patients with hepatocellular cancer: A systematic review	BACKGROUND Prediction of survival after the treatment of hepatocellular carcinoma (HCC) has been widely investigated, yet remains inadequate. The application of artificial intelligence (AI) is emerging as a valid adjunct to traditional statistics due to the ability to process vast amounts of data and find hidden interconnections between variables. AI and deep learning are increasingly employed in…	Deep learning; Artificial neuronal network; Recurrence; Liver transplantation; Resection; Hepatocellular cancer	WORLD J GASTROENTERO	Italy	15	5.374
250	2021	Goyal, Hemant; Mann, Rupinder; Gandhi, Zainab; Perisetti, Abhilash; Zhang, Zhongheng; Sharma, Neil; Saligram, Shreyas; Inamdar, Sumant; Tharian, Benjamin	Application of artificial intelligence in pancreaticobiliary diseases	The role of artificial intelligence and its applications has been increasing at a rapid pace in the field of gastroenterology. The application of artificial intelligence in gastroenterology ranges from colon cancer screening and characterization of dysplastic and neoplastic polyps to the endoscopic ultrasonographic evaluation of pancreatic diseases. Artificial intelligence has been found to be us…	artificial intelligence; choledocholithiasis; computer-aided diagnosis; endoscopic ultrasound; pancreatic cancer	THER ADV GASTROINTES	USA	5	N/A
251	2022	Papaconstantinou, Dimitrios; Hewitt, D. Brock; Brown, Zachary J.; Schizas, Dimitrios; Tsilimigras, Diamantis, I; Pawlik, Timothy M.	Patient stratification in hepatocellular carcinoma: impact on choice of therapy	Introduction: HCC comprises roughly 60 to 80% of all primary liver cancers and exhibits wide geographical variability. Appropriate treatment allocation needs to include both patient and tumor characteristics. Areas covered: Current HCC classification systems to guide therapy are either liver function-centric and evaluate physiologic liver function to guide therapy or prognostic stratification cla…	Hepatobiliary surgery; hepatocellular carcinoma; stratification; outcomes	EXPERT REV ANTICANC	USA	2	3.627
252	2019	Jokar, Narges; Velez, Erik; Shooli, Hossein; Dadgar, Habibollah; Sadathosseini, Seyed Abbas; Assadi, Majid; Gholamrezanezhad, Ali	Advanced modalities of molecular imaging in precision medicine for musculoskeletal malignancies	Musculoskeletal malignancies consist of a heterogenous group of mesenchymal tumors, often with high inter- and intratumoral heterogeneity. The early and accurate diagnosis of these malignancies can have a substantial impact on optimal treatment and quality of life for these patients. Several new applications and techniques have emerged in molecular imaging, including advances in multimodality ima…	Artificial intelligence; heterogeneity; molecular imaging; musculoskeletal; precision medicine; radiomics	WORLD J NUCL MED	Iran	1	N/A
253	2022	Tarabichi, Maxime; Demetter, Pieter; Craciun, Ligia; Maenhaut, Carine; Detours, Vincent	Thyroid cancer under the scope of emerging technologies	The vast majority of thyroid cancers originate from follicular cells. We outline outstanding issues at each step along the path of cancer patient care, from prevention to post-treatment follow-up and highlight how emerging technologies will help address them in the coming years. Three directions will dominate the coming technological landscape. Genomics will reveal tumoral evolutionary history an…	Thyroid cancer; Single cell omics; Spatial genomics; Artificial intelligence; Long-read sequencing; Immunotherapy	MOL CELL ENDOCRINOL	Belgium	3	4.369
254	2021	Musulin, Jelena; Stifanic, Daniel; Zulijani, Ana; Segota, Sandi Baressi; Lorencin, Ivan; Andelic, Nikola; Car, Zlatan	Automated Grading of Oral Squamous Cell Carcinoma into Multiple Classes Using Deep Learning Methods	The diagnosis of oral squamous cell carcinoma is based on a histopathological examination, which is still the most reliable way of identifying oral cancer despite its high subjectivity. However, due to the heterogeneous structure and textures of oral cancer, as well as the presence of any inflammatory tissue reaction, histopathological classification can be difficult. For that reason, an automati…	artificial intelligence; deep learning methods; histopathology images; oral cancer	IEEE INT C BIOINF BI	Croatia	0	N/A
255	2022	Zhong, Yi-Wei; Jiang, Yin; Dong, Shuang; Wu, Wen-Jie; Wang, Ling-Xiao; Zhang, Jie; Huang, Ming-Wei	Tumor radiomics signature for artificial neural network-assisted detection of neck metastasis in patient with tongue cancer	Background and purpose: To determine the neck management of tongue cancer, this study attempted to construct an artificial neural network (ANN)-assisted model based on computed tomography (CT) radiomics of primary tumors to predict neck lymph node (LN) status in patients with tongue squamous cell carcinoma (SCC). Materials and methods: Three hundred thirteen patients with tongue SCC were retrospe…	Tongue; Squamous cell carcinoma; Lymph node; Computed tomography; Artificial intelligence	J NEURORADIOLOGY	China	8	4.6
256	2020	Hussein, Mohamed; Puyal, Juana Gonzalez-Bueno; Mountney, Peter; Lovat, Laurence B.; Haidry, Rehan	Role of artificial intelligence in the diagnosis of oesophageal neoplasia: 2020 an endoscopic odyssey	The past decade has seen significant advances in endoscopic imaging and optical enhancements to aid early diagnosis. There is still a treatment gap due to the underdiagnosis of lesions of the oesophagus. Computer aided diagnosis may play an important role in the coming years in providing an adjunct to endoscopists in the early detection and diagnosis of early oesophageal cancers, therefore curati…	Artificial intelligence; Oesophageal neoplasia; Barrett&apos; s oesophagus; Squamous dysplasia; Computer aided diagnosis; Deep learning	WORLD J GASTROENTERO	England	4	5.374
257	2020	Nishida, Naoshi; Kudo, Masatoshi	Artificial Intelligence in Medical Imaging and Its Application in Sonography for the Management of Liver Tumor	Recent advancement in artificial intelligence (AI) facilitate the development of AI-powered medical imaging including ultrasonography (US). However, overlooking or misdiagnosis of malignant lesions may result in serious consequences; the introduction of AI to the imaging modalities may be an ideal solution to prevent human error. For the development of AI for medical imaging, it is necessary to u…	artificial intelligence; ultrasound; imaging; liver cancer; neural network; diagnosis	FRONT ONCOL	Japan	9	5.738
258	2021	Lukasiewicz, Marta; Pastuszak, Krzysztof; Lapinska-Szumczyk, Sylwia; Rozanski, Robert; In 't Veld, Sjors G. J. G.; Bienkowski, Michal; Stokowy, Tomasz; Ratajska, Magdalena; Best, Myron G.; Wurdinger, Thomas; Zaczek, Anna J.; Supernat, Anna; Jassem, Jacek	Diagnostic Accuracy of Liquid Biopsy in Endometrial Cancer	Simple SummaryThe number of endometrial cancer (EC) cases is constantly growing. However, the current diagnostic approach is still rather imprecise, leaving 1/3 of patients temporarily undiagnosed. Moreover, final diagnosis is made after the surgery. That mean the histology of tumor, which influences scope of resection, is uncertain during procedure. This results in over- and undertreatment of EC…	endometrial cancer; tumor educated platelets; circulating tumor DNA; molecular markers; liquid biopsy; artificial intelligence	CANCERS	Poland	6	6.575
259	2020	Svoboda, Elizabeth	'Cancer traps' detect early signs of spread	Cancer traps, artificial intelligence and other highlights from clinical trials and laboratory studies. Cancer traps, artificial intelligence and other highlights from clinical trials and laboratory studies.	Cancer; Medical research; Health care	NATURE	N/A	1	69.504
260	2022	Cao, Runnan; Tang, Lei; Fang, Mengjie; Zhong, Lianzhen; Wang, Siwen; Gong, Lixin; Li, Jiazheng; Dong, Di; Tian, Jie	Artificial intelligence in gastric cancer: applications and challenges	Gastric cancer (GC) is one of the most common malignant tumors with high mortality. Accurate diagnosis and treatment decisions for GC rely heavily on human experts' careful judgments on medical images. However, the improvement of the accuracy is hindered by imaging conditions, limited experience, objective criteria, and inter-observer discrepancies. Recently, the developments of machine learning,…	gastric cancer; artificial intelligence; radiomics; endoscopy; computed tomography; pathology	GASTROENTEROL REP	China	0	4.063
261	2022	Zukotynski, Katherine A.; Gaudet, Vincent C.; Uribe, Carlos F.; Chiam, Katarina; Benard, Francois; Gerbaudo, Victor H.	Clinical Applications of Artificial Intelligence in Positron Emission Tomography of Lung Cancer		Lung cancer; Positron emission tomography; Pulmonary nodule; Cancer diagnosis; Targeted therapy; Artificial intelligence	PET CLIN	Canada	2	N/A
262	2022	Jobson, Dale; Mar, Victoria; Freckelton, Ian	Legal and ethical considerations of artificial intelligence in skin cancer diagnosis	Artificial intelligence (AI) technology is becoming increasingly accurate and prevalent for the diagnosis of skin cancers. Commercially available AI diagnostic software is entering markets across the world posing new legal and ethical challenges for both clinicians and software companies. Australia has the highest rates of skin cancer in the world and is poised to be a significant benefactor and …	apps; artificial intelligence; diagnosis; ethical; legal; skin cancer; smartphone	AUSTRALAS J DERMATOL	Australia	1	2.481
263	2022	Li, James Weiquan; Wang, Lai Mun; Ang, Tiing Leong	Artificial intelligence-assisted colonoscopy: a narrative review of current data and clinical applications	Colonoscopy is the reference standard procedure for the prevention and diagnosis of colorectal cancer, which is a leading cause of cancer-related deaths in Singapore. Artificial intelligence systems are automated, objective and reproducible. Artificial intelligence-assisted colonoscopy has recently been introduced into clinical practice as a clinical decision support tool. This review article pro…	artificial intelligence; colonoscopy; colorectal polyps; computer-aided diagnosis	SINGAP MED J	Singapore	1	3.331
264	2022	You, Yujie; Lai, Xin; Pan, Yi; Zheng, Huiru; Vera, Julio; Liu, Suran; Deng, Senyi; Zhang, Le	Artificial intelligence in cancer target identification and drug discovery	Artificial intelligence is an advanced method to identify novel anticancer targets and discover novel drugs from biology networks because the networks can effectively preserve and quantify the interaction between components of cell systems underlying human diseases such as cancer. Here, we review and discuss how to employ artificial intelligence approaches to identify novel anticancer targets and…		SIGNAL TRANSDUCT TAR	China	6	38.104
265	2022	Ng, Wai Tong; Chow, James C. H.; Beitler, Jonathan J.; Corry, June; Mendenhall, William; Lee, Anne W. M.; Robbins, K. Thomas; Nuyts, Sandra; Saba, Nabil F.; Smee, Robert; Stokes, William A.; Strojan, Primoz; Ferlito, Alfio	Current Radiotherapy Considerations for Nasopharyngeal Carcinoma	Simple Summary Nasopharyngeal carcinoma (NPC) is commonly treated using high-dose radiotherapy. Careful radiotherapy planning is crucial for the eradication of cancer cells while avoiding injuries to normal structures. This balance is often delicate given the complex anatomic location in which NPC is situated. This article highlights the considerations, practical pearls, and recent advances in th…	nasopharyngeal cancer; radiotherapy; target delineation; adaptive planning; artificial intelligence; particle therapy	CANCERS	China	0	6.575
266	2021	Puladi, Behrus; Ooms, Mark; Kintsler, Svetlana; Houschyar, Khosrow Siamak; Steib, Florian; Modabber, Ali; Hoelzle, Frank; Knuechel-Clarke, Ruth; Braunschweig, Till	Automated PD-L1 Scoring Using Artificial Intelligence in Head and Neck Squamous Cell Carcinoma	Simple Summary Immunotherapy forms an emerging and successful field in cancer therapy using checkpoint inhibitors (e.g., anti PD-L1, anti PD-1), preventing immune escape of the tumor. However, these drugs are often only effective in a subpopulation of patients. To identify such patients, various so-called PD-L1 scores based on PD-L1 expression by immunohistochemistry in tumor tissue had been esta…	PD-L1 scoring; head and neck squamous cell carcinoma; deep learning; tumor detection; medical image analysis; open-source	CANCERS	Germany	6	6.575
267	2013	Gonzalez Otal, R.; Lopez Guerra, J. L.; Parra Calderon, C. L.; Martinez Garcia, A.; Suarez Gironzini, V.; Peinado Serrano, J.; Moreno Conde, A.; Ortiz Gordillo, M. J.	Application of Artificial Intelligence in Tumors Sizing Classification for Breast Cancer	The staging in breast cancer is one of the most important prognostic factors. However, the complex coding TNM criteria, which includes clinical and pathological components, the existence of different versions of TNM classification guides over time, and the variability of the source used to obtain data, makes the manual collection of TNM staging in free text be variable and imprecise. The aim of t…			Spain	1	N/A
268	2021	Moussa, Amgad M.; Ziv, Etay	Radiogenomics in Interventional Oncology	Purpose of ReviewRadiogenomics is a growing field that has garnered immense interest over the past decade, owing to its numerous applications in the field of oncology and its potential value in improving patient outcomes. Current applications have only begun to delve into the potential of radiogenomics, and particularly in interventional oncology, there is room for development and increased value…	Radiogenomics; Interventional oncology; Artificial intelligence; Radiomics; Hepatocellular carcinoma; Non-small cell lung cancer	CURR ONCOL REP	USA	7	5.945
269	2021	Jansen-Winkeln, Boris; Barberio, Manuel; Chalopin, Claire; Schierle, Katrin; Diana, Michele; Koehler, Hannes; Gockel, Ines; Maktabi, Marianne	Feedforward Artificial Neural Network-Based Colorectal Cancer Detection Using Hyperspectral Imaging: A Step towards Automatic Optical Biopsy	Simple Summary Detection of colorectal carcinoma is performed visually by investigators and is confirmed pathologically. With hyperspectral imaging, an expanded spectral range of optical information is now available for analysis. The acquired recordings were analyzed with a neural network, and it was possible to differentiate tumor from healthy mucosa in colorectal carcinoma by automatic classifi…	hyperspectral imaging (HSI); colorectal cancer (CRC); machine learning; deep learning; optical biopsy; optical imaging	CANCERS	Germany	26	6.575
270	2022	Martinino, Alessandro; Aloulou, Mohammad; Chatterjee, Surobhi; Scarano Pereira, Juan Pablo; Singhal, Saurabh; Patel, Tapan; Kirchgesner, Thomas Paul-Emile; Agnes, Salvatore; Annunziata, Salvatore; Treglia, Giorgio; Giovinazzo, Francesco	Artificial Intelligence in the Diagnosis of Hepatocellular Carcinoma: A Systematic Review	Hepatocellular carcinoma ranks fifth amongst the most common malignancies and is the third most common cause of cancer-related death globally. Artificial Intelligence is a rapidly growing field of interest. Following the PRISMA reporting guidelines, we conducted a systematic review to retrieve articles reporting the application of AI in HCC detection and characterization. A total of 27 articles w…	artificial intelligence; deep learning; diagnosis; hepatocellular carcinoma; HCC; machine learning	J CLIN MED	Switzerland	0	4.964
271	2021	Lorenzovici, Noemi; Dulf, Eva-H.; Mocan, Teodora; Mocan, Lucian	Artificial Intelligence in Colorectal Cancer Diagnosis Using Clinical Data: Non-Invasive Approach	Colorectal cancer is the third most common and second most lethal tumor globally, causing 900,000 deaths annually. In this research, a computer aided diagnosis system was designed that detects colorectal cancer, using an innovative dataset composing of both numeric (blood and urine analysis) and qualitative data (living environment of the patient, tumor position, T, N, M, Dukes classification, as…	artificial intelligence; deep neural networks; colorectal cancer; clinical data; computer aided diagnostic system	DIAGNOSTICS	Hungary	5	3.992
272	2021	Campos, Maria Luiza M.; Silva, Eugenio; Cerceau, Renato; Serra da Cruz, Sergio Manuel; Silva, Fabricio A. B.; Gouveia, Fabio C.; Jardim, Rodrigo; Kotowski, Nelson; Lopes, Giseli Rabello; Davila, Alberto M. R.	Towards Machine-Readable (Meta) Data and the FAIR Value for Artificial Intelligence Exploration of COVID-19 and Cancer Research Data		COVID-19; Findable; Accessible; Interoperable; and Reusable; cancer; metadata; artificial intelligence	FRONT BIG DATA	Brazil	0	N/A
273	2021	Kawka, M.; Dawidziuk, A. M.; Jiao, L. R.; Gall, T. M. H.	A Review of Artificial Intelligence Solutions for Hepatocellular Carcinoma			BRIT J SURG	N/A	0	11.122
274	2021	Tataru, Octavian Sabin; Vartolomei, Mihai Dorin; Rassweiler, Jens J.; Virgil, Osan; Lucarelli, Giuseppe; Porpiglia, Francesco; Amparore, Daniele; Manfredi, Matteo; Carrieri, Giuseppe; Falagario, Ugo; Terracciano, Daniela; de Cobelli, Ottavio; Busetto, Gian Maria; Del Giudice, Francesco; Ferro, Matteo	Artificial Intelligence and Machine Learning in Prostate Cancer Patient Management-Current Trends and Future Perspectives	Artificial intelligence (AI) is the field of computer science that aims to build smart devices performing tasks that currently require human intelligence. Through machine learning (ML), the deep learning (DL) model is teaching computers to learn by example, something that human beings are doing naturally. AI is revolutionizing healthcare. Digital pathology is becoming highly assisted by AI to hel…	prostate cancer; biomarker; genomics; artificial intelligence; artificial neural network	DIAGNOSTICS	Austria	40	3.992
275	2022	Ichimasa, Katsuro; Kudo, Shin-ei; Kouyama, Yuta; Mochizuki, Kenichi; Takashina, Yuki; Misawa, Masashi; Mori, Yuichi; Hayashi, Takemasa; Wakamura, Kunihiko; Miyachi, Hideyuki	Tumor Location as a Prognostic Factor in T1 Colorectal Cancer	The incidence of T1 colorectal cancer is expected to increase because of the prevalence of colorectal cancer screening and the progress of endoscopic treatment such as endoscopic submucosal dissection or endoscopic full-thickness resection. Currently, the requirement for additional surgery after endoscopic resection of T1 colorectal cancer is determined according to several treatment guidelines (…	tumor location; T1 colorectal cancer; lymph node metastasis; recurrence; risk factor; treatment strategy	J ANUS RECTUM COLON	Japan	0	N/A
276	2018	Savala, Rajiv; Dey, Pranab; Gupta, Nalini	Artificial neural network model to distinguish follicular adenoma from follicular carcinoma on fine needle aspiration of thyroid	Background: To distinguish follicular adenoma (FA) and follicular carcinoma (FC) of thyroid in fine needle aspiration cytology (FNAC) is a challenging problem. Aims and objectives: In this article, we attempted to build an artificial neural network (ANN) model from the cytological and morphometric features of the FNAC smears of thyroid to distinguish FA from FC. Material and methods: The cytologi…	artificial intelligence; artificial neural network; follicular adenoma; follicular carcinoma; thyroid	DIAGN CYTOPATHOL	India	28	1.39
277	1997	Francois, C; Decaestecker, C; Petein, M; VanHam, P; Peltier, A; Pasteels, JL; Danguy, A; Salmon, I; VanVelthoven, R; Kiss, R	Classification strategies for the grading of renal cell carcinomas, based on nuclear morphometry and densitometry	The various grading systems proposed for renal cell carcinomas all suffer from problems related to inter-observer variability, Some of these grading systems are based, either partially or wholly, On morphonuclear criteria, such as nuclear size and shape, anisonucleosis, and chromatin pattern, These criteria can be quantitatively (and thus objectively) evaluated by means of the computer-assisted m…	renal cell carcinoma; grading; image cytometry; Feulgen staining; chromatin pattern; morphometry; DNA ploidy; artificial intelligence	J PATHOL	N/A	20	9.883
278	2022	Burgos, Nydia; Ospina, Naykky Singh; Sipos, Jennifer A.	The Future of Thyroid Nodule Risk Stratification		Thyroid nodules; Thyroid cancer; Artificial intelligence; Risk stratification	ENDOCRIN METAB CLIN	USA	1	4.748
279	2021	Dunnmon, Jared	Separating Hope from Artificial Intelligence Pitfalls and Challenges in Radiology		Radiology; Artificial intelligence; Pitfalls and challenges	RADIOL CLIN N AM	USA	1	1.947
280	2020	Bera, Kaustav; Katz, Ian; Madabhushi, Anant	Reimagining T Staging Through Artificial Intelligence and Machine Learning Image Processing Approaches in Digital Pathology	Tumor stage and grade, visually assessed by pathologists from evaluation of pathology images in conjunction with radiographic imaging techniques, have been linked to outcome, progression, and survival for a number of cancers. The gold standard of staging in oncology has been the TNM (tumor-node-metastasis) staging system. Though histopathological grading has shown prognostic significance, it is s…		JCO CLIN CANCER INFO	USA	5	N/A
281	2020	Qi Yafeng; Liu Yuhong; Liu Dameng	Research Progress on Application of Raman Spectroscopy in Tumor Diagnosis	Tumors are a major disease that seriously threaten the life and health of Chinese residents. Existing tumor diagnosis methods heavily rely on the subjective experience of doctors and include many issues, such as prolonged diagnosis, severe trauma, and high misdiagnosis rate. Therefore, it is crucial to develop a tumor diagnosis technology with intelligent properties to improve the level of diagno…	medical optics; tumor diagnosis; Raman spectroscopy; Raman imaging; intelligent diagnosis	LASER OPTOELECTRON P	China	7	N/A
282	2020	Ramesh, Priyanka; Karuppasamy, Ramanathan; Veerappapillai, Shanthi	A review on recent advancements in diagnosis and classification of cancers using artificial intelligence	Artificial intelligence has illustrated drastic changes in radiology and medical imaging techniques which in turn led to tremendous changes in screening patterns. In particular, advancements in these techniques led to the development of computer aided detection (CAD) strategy. These approaches provided highly accurate diagnostic reports which served as a second-opinion to the radiologists. Howeve…	Artificial intelligence; Artificial neural network; Breast cancer; Gastric cancer; Lung cancer	BIOMEDICINE-TAIWAN	India	3	N/A
283	2022	Li, Jie; Zhang, Yuyuan; Liu, Zaoqu; Han, Xinwei	Application of artificial intelligence in improving immunotherapeutic efficacy		artificial intelligence; cancer treatment; immunotherapeutic efficacy; clinical management; predictive tools; translational pharmacology	FRONT PHARMACOL	China	0	5.988
284	2022	Wong, Chinting; Fu, Yu; Li, Mingyang; Mu, Shengnan; Chu, Xiaotong; Fu, Jiahui; Lin, Chenghe; Zhang, Huimao	MRI-Based Artificial Intelligence in Rectal Cancer	Rectal cancer (RC) accounts for approximately one-third of colorectal cancer (CRC), with death rates increasing in patients younger than 50 years old. Magnetic resonance imaging (MRI) is routinely performed for tumor evaluation. However, the semantic features from images alone remain insufficient to guide treatment decisions. Functional MRIs are useful for revealing microstructural and functional…	MRI; artificial intelligence; rectal cancer	J MAGN RESON IMAGING	China	1	5.119
285	2020	Gupta, Rajarsi; Le, Han; Van Arnam, John; Belinsky, David; Hasan, Mahmudul; Samaras, Dimitris; Kurc, Tahsin; Saltz, Joel H.	Characterizing Immune Responses in Whole Slide Images of Cancer With Digital Pathology and Pathomics	Purpose of Review Our goal is to show how readily available Pathomics tissue analytics can be used to study tumor immune interactions in cancer. We provide a brief overview of how Pathomics complements traditional histopathologic examination of cancer tissue samples. We highlight a novel Pathomics application, Tumor-TILs, that quantitatively measures and generates maps of tumor infiltrating lymph…	Pathomics; Cancer tissue analytics; Tumor immune interactions; Tumor-infiltrating lymphocytes (TILs); Cancer immunopathology; Precision medicine	CURR PATHOBIOL REP	USA	3	N/A
286	2021	Lang, Qi; Zhong, Chongli; Liang, Zhiyun; Zhang, Yizhou; Wu, Baokang; Xu, Feng; Cong, Ling; Wu, Shuodong; Tian, Yu	Six application scenarios of artificial intelligence in the precise diagnosis and treatment of liver cancer	The establishment of the precision diagnosis and treatment system and the advent of the digital intelligence era have not only deepened people's understanding of liver cancer but also continuously improved the diagnosis and treatment methods of liver cancer. Cutting-edge computer technology represented by artificial intelligence (AI) has been used in the prediction, screening, diagnosis, treatmen…	Artificial intelligence; Liver cancer; Machine learning; Deep learning; Precision diagnosis; Adjuvant therapy	ARTIF INTELL REV	China	3	9.588
287	2020	Saraswathi, H. S.; Rafi, Mohammed; Manjunath, K. G.; Shankar, Achuth	Review on computer aided diagnosis of pancreatic cancer using Artificial Intelligence System	malignant growth is an irregular development of cell tissue. Pancreatic disease is one of the observable reasons for death around the world Pancreatic malignant growth stalls in the tissues of pancreas. The pimcreas secretes proteins that helps the processing and hormones that directs the breakdown of sugars. Pancreatic malignancy is usually detected in the later stages, spreads rapidly and has a…	Pancreatic tumor; Confusion matrix; Convolutional neural network; Deep learning; Artificial Neural Network		India	0	N/A
288	2020	Rodriguez-Antolin, Carlos	Artificial Intelligence Will Not Replace Health Professionals, but the Proper Use of Artificial Intelligence Will Make Health Professionals Better	Deep learning has enabled great advances to be made in cancer research with regards to diagnosis, prognosis, and treatment. The study by Wang and colleagues in this issue of Cancer Research develops a deep learning algorithm with the ability to digitally stain histologic images, achieving reliable nuclei segmentation and cell classification. They use this tool to study the tumor morphologic micro…		CANCER RES	Spain	0	13.312
289	2022	Thamba, Aish; Gunderman, Richard B.	For Watson, Solving Cancer Wasn't So Elementary: Prospects for Artificial Intelligence in Radiology		Watson; IBM; artificial intelligence; professionalism; radiology; radiologists	ACAD RADIOL	USA	0	5.482
290	2022	Roussel, Eduard; Capitanio, Umberto; Kutikov, Alexander; Oosterwijk, Egbert; Pedrosa, Ivan; Rowe, Steven P.; Gorin, Michael A.	Novel Imaging Methods for Renal Mass Characterization: A Collaborative Review	Context: The incidental detection of localized renal masses has been rising steadily, but a significant proportion of these tumors are benign or indolent and, in most cases, do not require treatment. At the present time, a majority of patients with an incidentally detected renal tumor undergo treatment for the presumption of cancer, leading to a significant number of unnecessary surgical interven…	Renal cell carcinoma; Kidney cancer; Multiparametric magnetic resonance imaging; Girentuximab; Radiomics; Virtual biopsy; Tc-99m-sestamibi; PET; SPECT; Machine learning; Artificial intelligence	EUR UROL	USA	6	24.267
291	2022	Ostberg, Nicolai P.; Elefteriades, John A.	Artificial intelligence in thoracic oncology: moving from proof of concept to clinical practice		Artificial intelligence; Lung cancer; Thoracic oncology; Prospective validation	EUR J CARDIO-THORAC	USA	0	4.534
292	2021	Liu, I-Ting; Yen, Chia-Sheng; Wang, Wen-Lung; Tsai, Hung-Wen; Chu, Chang-Yao; Chang, Ming-Yu; Hou, Ya-Fu; Yen, Chia-Jui	Predict Early Recurrence of Resectable Hepatocellular Carcinoma Using Multi-Dimensional Artificial Intelligence Analysis of Liver Fibrosis	Background: Liver fibrosis is thought to be associated with early recurrence of hepatocellular carcinoma (HCC) after resection. To recognize HCC patients with higher risk of early recurrence, we used a second harmonic generation and two-photon excitation fluorescence (SHG/TPEF) microscopy to create a fully quantitative fibrosis score which is able to predict early recurrence. Methods: The study i…	liver fibrosis; hepatocellular carcinoma; recurrence; SHG/TPEF microscopy; artificial intelligence	CANCERS	China	3	6.575
293	2022	Prabhu, Swathi; Prasad, Keerthana; Robels-Kelly, Antonio; Lu, Xuequan	AI-based carcinoma detection and classification using histopathological images: A systematic review	Histopathological image analysis is the gold standard to diagnose cancer. Carcinoma is a subtype of cancer that constitutes more than 80% of all cancer cases. Squamous cell carcinoma and adenocarcinoma are two major subtypes of carcinoma, diagnosed by microscopic study of biopsy slides. However, manual microscopic evaluation is a subjective and time-consuming process. Many researchers have report…	Adenocarcinoma; Squamous cell carcinoma; Histopathology; Artificial intelligence; Deep learning; Diagnostic system	COMPUT BIOL MED	India	5	6.698
294	2021	Lei, Yu-Meng; Yin, Miao; Yu, Mei-Hui; Yu, Jing; Zeng, Shu-E; Lv, Wen-Zhi; Li, Jun; Ye, Hua-Rong; Cui, Xin-Wu; Dietrich, Christoph F.	Artificial Intelligence in Medical Imaging of the Breast	Artificial intelligence (AI) has invaded our daily lives, and in the last decade, there have been very promising applications of AI in the field of medicine, including medical imaging, in vitro diagnosis, intelligent rehabilitation, and prognosis. Breast cancer is one of the common malignant tumors in women and seriously threatens women's physical and mental health. Early screening for breast can…	artificial intelligence; machine learning; deep learning; breast; imaging	FRONT ONCOL	China	11	5.738
295	2020	Dwivedi, Atul; Dwivedi, Shweta Shukla; Tariq, Muhammad Raheel; Qiu, Xiaoming; Hong, Suzhen; Xin, Yu	Scope of Artificial Intelligence in Medicine	Artificial Intelligence concept is becoming popular in search engines, voice recognition Softwares, biometric recognition Softwares, automatic vehicles, healthcare electronic device. With the assistance of Artificial Intelligence, clinicians can sort out the relevant information about the management of a disease in order to take right decisions. Moreover, clinicians could consult e-books, website…	Artificial intelligence; Machine learning; Algorithm; Deep learning; Computer aided diagnosis; Automated computer diagnosis	J RES MED DENT SCI	India	3	N/A
296	2022	Wang, Yuan; Wei, Chao; Deng, Xiangui; Gao, Shudi; Chen, Jing	Preliminary Evaluation of Artificial Intelligence-Based Anti-Hepatocellular Carcinoma Molecular Target Study in Hepatocellular Carcinoma Diagnosis Research	In this paper, in-depth research analysis of anti-hepatocellular carcinoma molecular targets for hepatocellular carcinoma diagnosis was conducted using artificial intelligence. Because BRD4 plays an important role in gene transcription for cell cycle regulation and apoptosis, tumor-targeted therapy by inhibiting the expression or function of BRD4 has received increasing attention in the field of …		BIOMED RES INT	China	0	3.246
297	2021	Dodington, David W.; Lagree, Andrew; Tabbarah, Sami; Mohebpour, Majid; Sadeghi-Naini, Ali; Tran, William T.; Lu, Fang-, I	Analysis of tumor nuclear features using artificial intelligence to predict response to neoadjuvant chemotherapy in high-risk breast cancer patients	Purpose Neoadjuvant chemotherapy (NAC) is used to treat patients with high-risk breast cancer. The tumor response to NAC can be classified as either a pathological partial response (pPR) or pathological complete response (pCR), defined as complete eradication of invasive tumor cells, with a pCR conferring a significantly lower risk of recurrence. Predicting the response to NAC, however, remains a…	Breast cancer; Neoadjuvant chemotherapy; Artificial intelligence; Digital pathology	BREAST CANCER RES TR	Canada	7	4.624
298	2007	Cai, Tommaso; Conti, Gloria; Nesi, Gabriella; Lorenzini, Matteo; Mondaini, Nicola; Bartoletti, Riccardo	Artificial intelligence for predicting recurrence-free probability of non-invasive high-grade urothelial bladder cell carcinoma	The objective of our study was to define a neural network for predicting recurrence and progression-free probability in patients affected by recurrent pTaG3 urothelial bladder cancer to use in everyday clinical practice. Among all patients who had undergone transurethral resection for bladder tumors, 143 were finally selected and enrolled. Four follow-ups for recurrence, progression or survival w…	artificial neural network; bladder cancer; superficial; urothelial carcinoma; recurrence; prognosis	ONCOL REP	Italy	8	4.136
299	2022	Borhani, Soheila; Borhani, Reza; Kajdacsy-Balla, Andre	Artificial intelligence: A promising frontier in bladder cancer diagnosis and outcome prediction	Bladder cancer (BCa) is the most common malignancy of the urinary tract and the most expensive malignancy to treat over the patients' lifetime. In recent years a number of studies have utilized Artificial Intelligence (AI) algorithms to perform certain clinical tasks involved in BCa diagnosis and outcome prediction. These tasks include automatic tumor detection, staging, and grading, bladder wall…	Artificial intelligence; Bladder cancer; Deep learning; Diagnosis; Machine learning; Outcome prediction	CRIT REV ONCOL HEMAT	USA	5	6.625
300	2021	Al-Sowayan, Batla S.; Al-Shareeda, Alaa T.	Nanogenomics and Artificial Intelligence: A Dynamic Duo for the Fight Against Breast Cancer	Application software is utilized to aid in the diagnosis of breast cancer. Yet, recent advances in artificial intelligence (AI) are addressing challenges related to the detection, classification, and monitoring of different types of tumors. AI can apply deep learning algorithms to perform automated analysis on mammographic or histologic examinations. Large volume of data generated by digitalized …	artificial intelligence; machine learning; exosome; cancer; screening; diagnosis	FRONT MOL BIOSCI	Arabia	3	6.113
301	2021	Gowda, Vrushab; Kwaramba, Tendai; Hanemann, Cynthia; Garcia, Jorge A.; Barata, Pedro C.	Artificial Intelligence in Cancer Care: Legal and Regulatory Dimensions	Considering that artificial intelligence (AI) technologies have the potential to change cancer care, this article discusses the AI features of which oncologist should most be aware.		ONCOLOGIST	USA	0	5.837
302	2019	Chen, Shuling; Chen, Zebin; Xiao, Han; Peng, Zhenwei; Peng, Sui; Kuang, Ming	CAN ARTIFICIAL INTELLIGENCE SUPPORT THE CLINICAL DECISION MAKING FOR HEPATOCELLULAR CARCINOMA?			GUT	N/A	1	31.793
303	2021	Classe, Marion; Lerousseau, Marvin; Scoazec, Jean-Yves; Deutsch, Eric	Perspectives in pathomics in head and neck cancer	Purpose of review Pathology is the cornerstone of cancer care. Pathomics, which represents the use of artificial intelligence in digital pathology, is an emerging and promising field that will revolutionize medical and surgical pathology in the coming years. This review provides an overview of pathomics, its current and future applications and its most relevant applications in Head and Neck cance…	deep learning; digital pathology; head and neck cancer; head and neck pathology; machine learning; pathomics	CURR OPIN ONCOL	France	3	3.915
304	2003	Anagnostou, T; Remzi, M; Lykourinas, M; Djavan, D	Artificial neural networks for decision-making in urologic oncology	The authors are presenting a thorough introduction in Artificial Neural Networks (ANNs) and their contribution to modem Urologic Oncology. The article covers a description of Artificial Neural Network methodology and points out the differences of Artificial Intelligence to traditional statistic models in terms of serving patients and clinicians, in a different way than current statistical analysi…	Artificial Neural Networks; ANN; urology; prostate cancer; diagnosis; staging; prognosis; treatment; recurrence	EUR UROL	Austria	73	24.267
305	2021	Hildebrand, Lindsey A.; Pierce, Colin J.; Dennis, Michael; Paracha, Munizay; Maoz, Asaf	Artificial Intelligence for Histology-Based Detection of Microsatellite Instability and Prediction of Response to Immunotherapy in Colorectal Cancer	Simple Summary Defects in a DNA repair pathway called mismatch repair (MMR) can lead to cancer, including colorectal cancer (CRC). The detection of mismatch repair deficiency (dMMR) is based on molecular tests, one of which is microsatellite instability (MSI) testing. Detecting tumors with dMMR/MSI is important for the identification of patients with Lynch Syndrome and determining if patients may…	colorectal cancer; microsatellite instability; DNA mismatch repair; tumor immunology; immunotherapy; digital pathology; convolutional neural network; deep learning; machine learning; artificial intelligence	CANCERS	USA	26	6.575
306	2020	Shah, Milap; Naik, Nithesh; Somani, Bhaskar K.; Hameed, B. M. Zeeshan	Artificial intelligence (AI) in urology-Current use and future directions: An iTRUE study	Objective: Artificial intelligence (AI) is used in various urological conditions such as urolithiasis, pediatric urology, urogynecology, benign prostate hyperplasia (BPH), renal transplant, and uro-oncology. The various models of AI and its application in urology subspecialties are reviewed and discussed. Material and methods: Search strategy was adapted to identify and review the literature pert…	Artificial intelligence; deep learning; machine learning; prostate cancer; urolithiasis; urology	TURK J UROL	India	27	N/A
307	2019	Donga, Dharmik; Bharti, Santosh Kumar	Applications of Artificial Intelligence in Vehicular Networks: Review	It was the year 1952 when we saw the first breakthrough in artificial intelligence when Arthur Samuel developed a checkers playing computer. Since then, the advancement of artificial intelligence has been significant. From employing neural networks to play chess to detecting cancer using artificial intelligence, the advancement is indeed a quantum leap. The emerging application of artificial inte…	artificial intelligence; neural networks; quantum leap; vehicular network		India	0	N/A
308	2021	Zhao, Wei; Shen, Liyue; Islam, Md Tauhidul; Qin, Wenjian; Zhang, Zhicheng; Liang, Xiaokun; Zhang, Gaolong; Xu, Shouping; Li, Xiaomeng	Artificial intelligence in image-guided radiotherapy: a review of treatment target localization	Modern conformal beam delivery techniques require image-guidance to ensure the prescribed dose to be delivered as planned. Recent advances in artificial intelligence (AI) have greatly augmented our ability to accurately localize the treatment target while sparing the normal tissues. In this paper, we review the applications of AI-based algorithms in image-guided radiotherapy (IGRT), and discuss t…	Artificial intelligence (AI); convolutional neural network; deep learning; image-guided radiotherapy (IGRT); machine learning; target positioning	QUANT IMAG MED SURG	China	3	4.63
309	2021	Furman, Samantha A.; Stern, Andrew M.; Uttam, Shikhar; Taylor, D. Lansing; Pullara, Filippo; Chennubhotla, S. Chakra	In situ functional cell phenotyping reveals microdomain networks in colorectal cancer recurrence	Tumors are dynamic ecosystems comprising localized niches (microdomains), possessing distinct compositions and spatial configurations of cancer and non-cancer cell populations. Microdomain-specific network signaling coevolves with a continuum of cell states and functional plasticity associated with disease progression and therapeutic responses. We present LEAPH, an unsupervised machine learning a…		CELL REP METHODS	USA	1	N/A
310	2022	Farnoud, Ali; Ohnmacht, Alexander J.; Meinel, Martin; Menden, Michael P.	Can artificial intelligence accelerate preclinical drug discovery and precision medicine?		Artificial intelligence; machine learning; deep learning; drug discovery; pharmacogenomics; biomarkers; precision medicine	EXPERT OPIN DRUG DIS	Germany	0	7.05
311	2010	Catto, James W. F.; Hamdy, Freddie C.	Reply from Authors re: David J. DeGraff. Novel Use of a Combined Artificial Intelligence Approach to Identify Patients with Noninvasive Urothelial Cell Carcinoma of the Urinary Bladder Who Are at Greatest Risk for Progression to Muscle-Invasive Disease: A Step Forward. Eur Urol 2010; 57: 407-8			EUR UROL	England	0	24.267
312	2020	Khalifa, Nour Eldeen M.; Taha, Mohamed Hamed N.; Ali, Dalia Ezzat; Slowik, Adam; Hassanien, Abdul Ella	Artificial Intelligence Technique for Gene Expression by Tumor RNA-Seq Data: A Novel Optimized Deep Learning Approach	Cancer is one of the most feared and aggressive diseases in the world and is responsible for more than 9 million deaths universally. Staging cancer early increases the chances of recovery. One staging technique is RNA sequence analysis. Recent advances in the efficiency and accuracy of artificial intelligence techniques and optimization algorithms have facilitated the analysis of human genomics. …	Cancer; RNA sequence; deep convolutional neural network; gene expression data	IEEE ACCESS	Poland	34	3.476
313	2010	Catto, James W. F.; Abbod, Maysam F.; Wild, Peter J.; Linkens, Derek A.; Pilarsky, Christian; Rehman, Ishtiaq; Rosario, Derek J.; Denzinger, Stefan; Burger, Maximilian; Stoehr, Robert; Knuechel, Ruth; Hartmann, Arndt; Hamdy, Freddie C.	The Application of Artificial Intelligence to Microarray Data: Identification of a Novel Gene Signature to Identify Bladder Cancer Progression	Background: New methods for identifying bladder cancer (BCa) progression are required. Gene expression microarrays can reveal insights into disease biology and identify novel biomarkers. However, these experiments produce large datasets that are difficult to interpret. Objective: To develop a novel method of microarray analysis combining two forms of artificial intelligence (AI): neurofuzzy model…	Artificial intelligence; Gene array; Bladder cancer; Prognosis	EUR UROL	England	41	24.267
314	2020	Pai, Raghav K.; Van Booven, Derek J.; Parmar, Madhumita; Lokeshwar, Soum D.; Shah, Khushi; Ramasamy, Ranjith; Arora, Himanshu	A review of current advancements and limitations of artificial intelligence in genitourinary cancers	Advances in deep learning and neural networking have allowed clinicians to understand the impact that artificial intelligence (AI) could have on improving clinical outcomes and resources expenditures. In the realm of genitourinary (GU) cancers, AI has had particular success in improving the diagnosis and treatment of prostate, renal, and bladder cancers. Numerous studies have developed methods to…	Artificial Intelligence; prostate cancer; renal cancer; bladder cancer; clinical trials; androgen deprivation therapy	AM J CLIN EXP UROL	USA	6	N/A
315	2021	Cimadamore, Alessia; Cheng, Liang; Scarpelli, Marina; Lopez-Beltran, Antonio; Montironi, Rodolfo	Digital diagnostics and artificial intelligence in prostate cancer treatment in 5 years from now	The range of novelties included in this special series on Update on molecular classification and individualized treatments of genitourinary tumors published in the journal Translational Andrology and Urology (1-8) has led us to considerations on diagnosing and treating patients with genitourinary tumors in 5 years from now.		TRANSL ANDROL UROL	Italy	5	2.479
316	2022	Debes, Jose D.; Jonason, David; Chen, Tiancong; Sun, Ju	DETECTION OF HEPATOCELLULAR CARCINOMA VIA ARTIFICIAL INTELLIGENCE ANALYSIS OF ULTRASOUND DOPPLER WAVES			HEPATOLOGY	N/A	0	17.298
317	2020	Lee, K. J.; Soyer, H. P.	Smartphones, artificial intelligence and digital histopathology take on basal cell carcinoma diagnosis			BRIT J DERMATOL	Australia	0	11.113
318	2022	Sharmat, Prateek; Hassan, Cesare	Artificial Intelligence and Deep Learning for Upper Gastrointestinal Neoplasia	Upper gastrointestinal (GI) neoplasia account for 35% of GI cancers and 1.5 million cancer-related deaths every year. Despite its efficacy in preventing cancer mortality, diagnostic upper GI endoscopy is affected by a substantial miss rate of neoplastic lesions due to failure to recognize a visible lesion or imperfect navigation. This may be offset by the real-time application of artificial intel…	Artificial Intelligence; Convoluted Neural Networks; Deep Learning; Upper GI Endoscopy; Gastric Cancer; Esopha-geal Cancer; Barrett's esophagus	GASTROENTEROLOGY	Italy	3	33.883
319	2021	Poon, Dennis Jun Jie; Tay, Li Min; Ho, Dean; Chua, Melvin Lee Kiang; Chow, Edward Kai-Hua; Yeo, Eugenia Li Ling	Improving the therapeutic ratio of radiotherapy against radioresistant cancers: Leveraging on novel artificial intelligence-based approaches for drug combination discovery	Despite numerous advances in cancer radiotherapy, tumor radioresistance remain one of the major challenges limiting treatment efficacy of radiotherapy. Conventional strategies to overcome radioresistance involve understanding the underpinning molecular mechanisms, and subsequently using combinatorial treatment strategies involving radiation and targeted drug combinations against these radioresist…	Cancer radioresistance; Machine learning; Drug development; Artificial intelligence; Combinatorial therapeutics	CANCER LETT	Singapore	5	9.756
320	2021	Li, Wanting; Liu, Haiyan; Cheng, Feng; Li, Yanhua; Li, Sijin; Yan, Jiangwei	Artificial intelligence applications for oncological positron emission tomography imaging	Positron emission tomography (PET), a functional and dynamic molecular imaging technique, is generally used to reveal tumors' biological behavior. Radiomics allows a high-throughput extraction of multiple features from images with artificial intelligence (AI) approaches and develops rapidly worldwide. Quantitative and objective features of medical images have been explored to recognize reliable b…	Artificial intelligence; Radiomics; Positron emission tomography; Machine learning; Deep learning	EUR J RADIOL	China	6	4.531
321	2022	Sharma, Revati; Kannourakis, George; Prithviraj, Prashanth; Ahmed, Nuzhat	Precision Medicine: An Optimal Approach to Patient Care in Renal Cell Carcinoma	Renal cell cancer (RCC) is a heterogeneous tumor that shows both intra- and inter-heterogeneity. Heterogeneity is displayed not only in different patients but also among RCC cells in the same tumor, which makes treatment difficult because of varying degrees of responses generated in RCC heterogeneous tumor cells even with targeted treatment. In that context, precision medicine (PM), in terms of i…	renal cell carcinoma; gut microbiome; artificial intelligence; precision medicine; nanomedicine	FRONT MED-LAUSANNE	Australia	1	5.058
322	2019	Aneja, Sanjay; Chang, Enoch; Omuro, Antonio	Applications of artificial intelligence in neuro-oncology	Purpose of review To discuss recent applications of artificial intelligence within the field of neuro-oncology and highlight emerging challenges in integrating artificial intelligence within clinical practice. Recent findings In the field of image analysis, artificial intelligence has shown promise in aiding clinicians with incorporating an increasing amount of data in genomics, detection, diagno…	artificial intelligence; deep learning; machine learning; neuro-oncology	CURR OPIN NEUROL	USA	11	6.283
323	2020	Wong, Dennis Jay; Gandomkar, Ziba; Wu, Wan-Jing; Zhang, Guijing; Gao, Wushuang; He, Xiaoying; Wang, Yunuo; Reed, Warren	Artificial intelligence and convolution neural networks assessing mammographic images: a narrative literature review	Studies have shown that the use of artificial intelligence can reduce errors in medical image assessment. The diagnosis of breast cancer is an essential task; however, diagnosis can include 'detection' and 'interpretation' errors. Studies to reduce these errors have shown the feasibility of using convolution neural networks (CNNs). This narrative review presents recent studies in diagnosing mammo…	Artificial intelligence; breast cancer; breast density; convolutional neural network; mammography	J MED RADIAT SCI	Australia	4	N/A
324	2021	Kalpathy-Cramer, Jayashree; Patel, Jay B.; Bridge, Christopher; Chang, Ken	Techniques Evaluation of Artificial Intelligence Performance		Artificial Intelligence; Machine learning; Deep learning; Algorithms; Evaluation	RADIOL CLIN N AM	USA	0	1.947
325	2021	Jiang, Kailin; Jiang, Xiaotao; Pan, Jinglin; Wen, Yi; Huang, Yuanchen; Weng, Senhui; Lan, Shaoyang; Nie, Kechao; Zheng, Zhihua; Ji, Shuling; Liu, Peng; Li, Peiwu; Liu, Fengbin	Current Evidence and Future Perspective of Accuracy of Artificial Intelligence Application for Early Gastric Cancer Diagnosis With Endoscopy: A Systematic and Meta-Analysis (vol 8, 629080, 2021)		artificial intelligence; machine learning; deep learning; early gastric cancer; endoscopy	FRONT MED-LAUSANNE	China	0	5.058
326	2019	Savadjiev, Peter; Chong, Jaron; Dohan, Anthony; Agnus, Vincent; Forghani, Reza; Reinhold, Caroline; Gallix, Benoit	Image-based biomarkers for solid tumor quantification	The last few decades have witnessed tremendous technological developments in image-based biomarkers for tumor quantification and characterization. Initially limited to manual one- and two-dimensional size measurements, image biomarkers have evolved to harness developments not only in image acquisition technology but also in image processing and analysis algorithms. At the same time, clinical vali…	Diagnostic imaging; Biomarkers; Artificial intelligence (AI); Computer-assisted image processing; Computer-assisted image interpretation	EUR RADIOL	France	20	7.034
327	2021	Chapade, Abhilasha; Chhabra, Kumar Gaurav; Reche, Amit; Madhu, Priyanka Paul	Artificial Intelligence and Diagnosis of Oral Potentially Malignant Lesions- Need of the Hour	Artificial intelligence (AI) is a technological breakthrough that is rapidly progressing and has captivated the minds of researchers all over the world. AI can be used to make a diagnosis of oral cavity lesions, detect and identify suspicious changed oral mucosa undergoing premalignant and malignant transformations. The purpose of this review is to give a comprehensive summary of developing optic…	Oral cancer diagnosis; early detection; Smartphone-based probe; machine learning	J PHARM RES INT	India	0	N/A
328	2019	Houy, Nicolas; Le Grand, Francois	Personalized oncology with artificial intelligence: The case of temozolomide	Purpose: Using artificial intelligence techniques, we compute optimal personalized protocols for temozolomide administration in a population of patients with variability. Methods: Our optimizations are based on a Pharmacokinetics/Pharmacodynamics (PK/PD) model with population variability for temozolomide, inspired by Faivre et al. [10] and Panetta et al. [25,26]. The patient pharmacokinetic param…	Pharmacokinetics; Pharmacodynamics; Optimization; Personalized oncology; Artificial intelligence	ARTIF INTELL MED	France	6	7.011
329	2021	Wesdorp, Nina J.; Hellingman, Tessa; Jansma, Elise P.; van Waesberghe, Jan-Hein T. M.; Boellaard, Ronald; Punt, Cornelis J. A.; Huiskens, Joost; Kazemier, Geert	Advanced analytics and artificial intelligence in gastrointestinal cancer: a systematic review of radiomics predicting response to treatment	Purpose Advanced medical image analytics is increasingly used to predict clinical outcome in patients diagnosed with gastrointestinal tumors. This review provides an overview on the value of radiomics in predicting response to treatment in patients with gastrointestinal tumors. Methods A systematic review was conducted, according to PRISMA guidelines. The protocol was prospectively registered (PR…	Gastrointestinal cancer; Advanced analytics; Artificial intelligence; Radiomics; Diagnostic imaging; Treatment response	EUR J NUCL MED MOL I	Netherlands	20	10.057
330	2020	Mathew, Christopher Joy; David, Ashwini Maria; Mathew, Chris Mariya Joy	ARTIFICIAL INTELLIGENCE AND ITS FUTURE POTENTIAL IN LUNG CANCER SCREENING	Artificial intelligence (AI) simulates intelligent behavior as well as critical thinking comparable to a human being and can be used to analyze and interpret complex medical data. The application of AI in imaging diagnostics reduces the burden of radiologists and increases the sensitivity of lung cancer screening so that the morbidity and mortality associated with lung cancer can be decreased. In…	Artificial intelligence; lung neoplasms; detection of cancer; machine learning; lung cancer screening; artificial intelligence and lung cancer; low-dose computed tomography; artificial intelligence in radiology; computer-aided diagnosis; convolutional neural networks (CNN)	EXCLI J	England	9	4.022
331	2022	Paravastu, Sriram S.; Hasani, Navid; Farhadi, Faraz; Collins, Michael T.; Edenbrandt, Lars; Summers, Ronald M.; Saboury, Babak	Applications of Artificial Intelligence in F-18-Sodium Fluoride Positron Emission Tomography/Computed Tomography: Current State and Future Directions		Artificial Intelligence; Positron Emission Tomography; Computed Tomography; Sodium Fluoride; Bone; Deep learning	PET CLIN	USA	0	N/A
332	2020	Gulati, Shraddha; Emmanuel, Andrew; Patel, Mehul; Williams, Sophie; Haji, Amyn; Hayee, Bu'Hussain; Neumann, Helmut	Artificial intelligence in luminal endoscopy	Artificial intelligence is a strong focus of interest for global health development. Diagnostic endoscopy is an attractive substrate for artificial intelligence with a real potential to improve patient care through standardisation of endoscopic diagnosis and to serve as an adjunct to enhanced imaging diagnosis. The possibility to amass large data to refine algorithms makes adoption of artificial …	AI; endoscopy; imaging	THER ADV GASTROINTES	Germany	6	N/A
333	2020	Savage, Neil	Another set of eyes for cancer diagnostics	Artificial intelligence can spot subtle patterns that can easily be missed by humans. Artificial intelligence can spot subtle patterns that can easily be missed by humans.	Cancer; Health care; Computer science	NATURE	N/A	18	69.504
334	2001	Mattfeldt, T; Kestler, HA; Hautmann, R; Gottfried, HW	Prediction of postoperative prostatic cancer stage on the basis of systematic biopsies using two types of artificial neural networks	Objective: The choice of therapy for prostatic cancer should depend on a rational preoperative estimate of tumor stage. Artificial neural networks were used to predict postoperative staging of prostatic cancer from sextant biopsies and routinely available preoperative data. Methods: In group I (97 cases), nonorgan confinement (tumor stage greater than or equal to pT3a) was predicted on the basis …	artificial intelligence; biostatistics; information science; neural networks; pathology; prostate neoplasms	EUR UROL	Germany	15	24.267
335	2020	Liao, Haotian; Long, Yuxi; Han, Ruijiang; Wang, Wei; Xu, Lin; Liao, Mingheng; Zhang, Zhen; Wu, Zhenru; Shang, Xuequn; Li, Xuefeng; Peng, Jiajie; Yuan, Kefei; Zeng, Yong	Deep learning-based classification and mutation prediction from histopathological images of hepatocellular carcinoma		artificial Intelligence; convolutional neural network; hepatocellular carcinoma; pathology	CLIN TRANSL MED	China	22	8.554
336	2019	Harmon, Stephanie A.; Tuncer, Sena; Sanford, Thomas; Choyke, Peter L.; Turkbey, Baris	Artificial intelligence at the intersection of pathology and radiology in prostate cancer	Pathologic grading plays a key role in prostate cancer risk stratification and treatment selection, traditionally assessed from systemic core needle biopsies sampled throughout the prostate gland. Multiparametric magnetic resonance imaging (mpMRI) has become a well-established clinical tool for detecting and localizing prostate cancer. However, both pathologic and radiologic assessment suffer fro…		DIAGN INTERV RADIOL	USA	38	3.346
337	2022	Kim, Inho; Kang, Kyungmin; Song, Youngjae; Kim, Tae-Jung	Application of Artificial Intelligence in Pathology: Trends and Challenges	Given the recent success of artificial intelligence (AI) in computer vision applications, many pathologists anticipate that AI will be able to assist them in a variety of digital pathology tasks. Simultaneously, tremendous advancements in deep learning have enabled a synergy with artificial intelligence (AI), allowing for image-based diagnosis on the background of digital pathology. There are eff…	artificial intelligence; computational pathology; digital pathology; histopathology image analysis; deep learning	DIAGNOSTICS	Korea	0	3.992
338	2021	Visaggi, Pierfrancesco; Barberio, Brigida; Ghisa, Matteo; Ribolsi, Mentore; Savarino, Vincenzo; Fassan, Matteo; Valmasoni, Michele; Marchi, Santino; de Bortoli, Nicola; Savarino, Edoardo	Modern Diagnosis of Early Esophageal Cancer: From Blood Biomarkers to Advanced Endoscopy and Artificial Intelligence	Simple Summary Esophageal cancer (EC) has a poor prognosis when the diagnosis is delayed, but curative treatment is possible if the diagnosis is timely. The disease subtly progresses before symptoms prompt patients to seek medical attention. Effective pre-symptomatic screening strategies may improve the outcome of the disease. Recent evidence provided insights into early diagnosis of EC via blood…	diagnosis; esophageal cancer; early neoplasia; biomarkers; advanced endoscopy; artificial intelligence	CANCERS	Italy	18	6.575
339	2022	Reis-Filho, Jorge S.; Pareja, Fresia; Derakhshan, Fatemeh; Brown, David N.; Sue, Jillian; Selenica, Pier; Wang, Yi Kan; Paula, Arnaud Da Cruz; Banerjee, Monami; Ebrahimzadeh, Zahra; Isava, Manuel; Lee, Matthew; Godrich, Ran; Casson, Adam; Padron, Ruben; Shaikovski, George; van Eck, Alexander; Marra, Antonio; Dopeso, Higinio; Wen, Hannah Y.; Brogi, Edi; Hanna, Matthew G.; Kanan, Chris; Kunz, Jerem…	An artificial intelligence-based predictor of CDH1 biallelic mutations and invasive lobular carcinoma			CANCER RES	N/A	0	13.312
340	2022	Kim, Hokun; Hong, Sung-Hoo	Use of artificial intelligence to characterize renal tumors			INVESTIG CLIN UROL	Korea	0	1.902
341	2020	Lewinson, Ryan T.; Vallerand, Isabelle A.	The Need for a National Strategy on Artificial Intelligence in Canadian Dermatology		Artificial Intelligence (AI); Machine Learning; Neural Network; Imaging; Teledermatology; Dermoscopy; Skin Cancer; Precision Medicine	J CUTAN MED SURG	Canada	1	2.854
342	2019	Weigel, Kelsey; Paces, Will; Ergon, Elliott; Caldara, Jeni; McFadden, Kile; Luengo, Cris; Gianani, Roberto; Vennapusa, Bharathi	Artificial intelligence-assisted macrophage identification in tumor biopsies			CANCER RES	N/A	2	13.312
343	2020	Hogarty, Daniel T.; Su, John C.; Phan, Kevin; Attia, Mohamed; Hossny, Mohammed; Nahavandi, Saeid; Lenane, Patricia; Moloney, Fergal J.; Yazdabadi, Anousha	Artificial Intelligence in Dermatology-Where We Are and the Way to the Future: A Review	Although artificial intelligence has been available for some time, it has garnered significant interest recently and has been popularized by major companies with its applications in image identification, speech recognition and problem solving. Artificial intelligence is now being increasingly studied for its potential uses in medicine. A sound understanding of the concepts of this emerging field …		AM J CLIN DERMATOL	Australia	42	6.233
344	2022	Morland, David; Triumbari, Elizabeth Katherine Anna; Boldrini, Luca; Gatta, Roberto; Pizzuto, Daniele; Annunziata, Salvatore	Radiomics in Oncological PET Imaging: A Systematic Review-Part 2, Infradiaphragmatic Cancers, Blood Malignancies, Melanoma and Musculoskeletal Cancers	The objective of this review was to summarize published radiomics studies dealing with infradiaphragmatic cancers, blood malignancies, melanoma, and musculoskeletal cancers, and assess their quality. PubMed database was searched from January 1990 to February 2022 for articles performing radiomics on PET imaging of at least 1 specified tumor type. Exclusion criteria includd: non-oncological studie…	radiomics; artificial intelligence; gastrointestinal tumors; hematological tumors; genitourinary tumors; musculoskeletal tumors; skin tumors	DIAGNOSTICS	France	2	3.992
345	2019	Biller, Leah H.; Yurgelun, Matthew B.	How artificial intelligence could redefine clinical trials in cardiovascular medicine: lessons learned from oncology		artificial intelligence; clinical trials; deep learning; machine learning; precision cardiovascular medicine; precision medicine	PERS MED	USA	6	2.119
346	2021	Spieler, Bradley; Sabottke, Carl; Moawad, Ahmed W.; Gabr, Ahmed M.; Bashir, Mustafa R.; Do, Richard Kinh Gian; Yaghmai, Vahid; Rozenberg, Radu; Gerena, Marielia; Yacoub, Joseph; Elsayes, Khaled M.	Artificial intelligence in assessment of hepatocellular carcinoma treatment response	Artificial Intelligence (AI) continues to shape the practice of radiology, with imaging of hepatocellular carcinoma (HCC) being of no exception. This article prepared by members of the LI-RADS Treatment Response (TR LI-RADS) work group and associates, presents recent trends in the utility of AI applications for the volumetric evaluation and assessment of HCC treatment response. Various topics inc…	Hepatocellular carcinoma; Liver imaging reporting and data systems treatment response algorithm; Locoregional therapy; Artificial intelligence	ABDOM RADIOL	USA	8	2.886
347	2022	Fahmy, Dalia; Kandil, Heba; Khelifi, Adel; Yaghi, Maha; Ghazal, Mohammed; Sharafeldeen, Ahmed; Mahmoud, Ali; El-Baz, Ayman	How AI Can Help in the Diagnostic Dilemma of Pulmonary Nodules	Simple Summary Pulmonary nodules are considered a sign of bronchogenic carcinoma, detecting them early will reduce their progression and can save lives. Lung cancer is the second most common type of cancer in both men and women. This manuscript discusses the current applications of artificial intelligence (AI) in lung segmentation as well as pulmonary nodule segmentation and classification using …	pulmonary nodule; artificial intelligence; deep learning; neural networks	CANCERS	USA	4	6.575
348	2020	Poortmans, Philip M. P.; Takanen, Silvia; Marta, Gustavo Nader; Meattini, Icro; Kaidar-Person, Orit	Winter is over: The use of Artificial Intelligence to individualise radiation therapy for breast cancer	Artificial intelligence demonstrated its value for automated contouring of organs at risk and target volumes as well as for auto-planning of radiation dose distributions in terms of saving time, increasing consistency, and improving dose-volumes parameters. Future developments include incorporating dose/outcome data to optimise dose distributions with optimal coverage of the high-risk areas, whil…	Artificial intelligence; Breast cancer; Radiation therapy; Neural network; Deep learning; Auto-segmentation	BREAST	France	14	4.254
349	2020	Charalambides, Maria; Singh, Sonal	Artificial intelligence and melanoma detection: friend or foe of dermatologists?	The significance of early diagnosis for melanoma prognosis and survival cannot be understated. The public health benefits of melanoma prevention and detection have driven advances in diagnostics for skin cancer, particularly in the field of artificial intelligence. Evaluating the benefits and limitations of artificial intelligence in dermatology is paramount to its future development and clinical…		BRIT J HOSP MED	England	1	1.286
350	2022	Elmakaty, Ibrahim; Elmarasi, Mohamed; Amarah, Ahmed; Abdo, Ruba; Malki, Mohammed Imad	Accuracy of artificial intelligence-assisted detection of Oral Squamous Cell Carcinoma: A systematic review and meta-analysis	Oral Squamous Cell Carcinoma (OSCC) is an aggressive tumor with a poor prognosis. Accurate and timely diagnosis is therefore essential for reducing the burden of advanced disease and improving outcomes. In this meta-analysis, we evaluated the accuracy of artificial intelligence (AI)-assisted technologies in detecting OSCC. We included studies that validated any diagnostic modality that used AI to…	Diagnostic accuracy; Artificial intelligence; Oral cancers; Squamous Cell Carcinoma; Meta -analysis	CRIT REV ONCOL HEMAT	Qatar	0	6.625
351	2022	Cantarero-Villanueva, Irene; Moreno-Gutierrez, Salvador; de la Cabeza Lopez-Garzon, Maria; Gonzalez-Santos, Angela; Paula Postigo-Martin, Elisa; Arroyo-Morales, Manuel	ATOPE plus : USING ARTIFICIAL INTELLIGENCE TO FIT PHYSICAL EXERCISE DOSE-RESPONSE IN WOMENATOPE plus : USING ARTIFICIAL INTELLIGENCE TO FIT PHYSICAL EXERCISE DOSE-RESPONSE IN WOMENWITH BREAST CANCER			MED SCI SPORT EXER	N/A	0	6.289
352	2021	Elemento, Olivier; Leslie, Christina; Lundin, Johan; Tourassi, Georgia	Artificial intelligence in cancer research, diagnosis and therapy	In this Viewpoint article, we asked four experts to share their thoughts on the implementation of artificial intelligence and machine learning techniques into cancer research and care, and how to separate the hope from the hype to overcome the challenges ahead. Standfirst Artificial intelligence and machine learning techniques are breaking into biomedical research and health care, which important…		NAT REV CANCER	USA	24	69.8
353	2020	Citone, M.; Fanelli, F.; Falcone, G.; Mondaini, F.; Cozzi, D.; Miele, V	A closer look to the new frontier of artificial intelligence in the percutaneous treatment of primary lesions of the liver	The purpose of thermal ablation is induction of tumor death by means of localized hyperthermia resulting in irreversible cellular damage. Ablative therapies are well-recognized treatment modalities for HCC lesions and are considered standard of care for HCC nodules < 3 cm in diameter in patients not suitable for surgery. Effective lesion treatment rely on complete target volume ablation. Technica…	Percutaneous ablation; Liver ablation; Fusion imaging; HCC; Artificial intelligence	MED ONCOL	Italy	8	3.738
354	2021	Erdamar, S.; Kayhan, K.; Yazici, C.; Tosuner, Z.; Behzatoglu, K.; Cayir, S.; Ince, U.	Artificial intelligence-based mitoses counting in gastrointestinal stromal tumours			VIRCHOWS ARCH	N/A	0	4.535
355	2022	Afridi, Muhammad; Jain, Abhi; Aboian, Mariam; Payabvash, Seyedmehdi	Brain Tumor Imaging: Applications of Artificial Intelligence	Artificial intelligence has become a popular field of research with goals of integrating it into the clinical decision-making process. A growing number of predictive models are being employed utilizing machine learning that includes quantitative, computer-extracted imaging features known as radiomic features, and deep learning systems. This is especially true in brain-tumor imaging where artifici…		SEMIN ULTRASOUND CT	USA	3	1.641
356	2020	Sakamoto, Taro; Furukawa, Tomoi; Lami, Kris; Hoa Hoang Ngoc Pham; Uegami, Wataru; Kuroda, Kishio; Kawai, Masataka; Sakanashi, Hidenori; Cooper, Lee Alex Donald; Bychkov, Andrey; Fukuoka, Junya	A narrative review of digital pathology and artificial intelligence: focusing on lung cancer	The emergence of whole slide imaging technology allows for pathology diagnosis on a computer screen. The applications of digital pathology are expanding, from supporting remote institutes suffering from a shortage of pathologists to routine use in daily diagnosis including that of lung cancer. Through practice and research large archival databases of digital pathology images have been developed t…	Artificial intelligence; deep learning; pathology; remote diagnosis; whole slide imaging	TRANSL LUNG CANCER R	Japan	25	4.726
357	2021	Jinnai, Shunichi; Hamamoto, Ryuji	Development of skin tumor diagnostic system using artificial intelligence			CANCER SCI	N/A	0	6.518
358	2020	Huang, Lu-Ming; Yang, Wen-Juan; Huang, Zhi-Yin; Tang, Cheng-Wei; Li, Jing	Artificial intelligence technique in detection of early esophageal cancer	Due to the rapid progression and poor prognosis of esophageal cancer (EC), the early detection and diagnosis of early EC are of great value for the prognosis improvement of patients. However, the endoscopic detection of early EC, especially Barrett's dysplasia or squamous epithelial dysplasia, is difficult. Therefore, the requirement for more efficient methods of detection and characterization of…	Artificial intelligence; Early esophageal cancer; Barrett's esophagus; Esophageal squamous cell carcinoma; Endoscopic diagnosis; Pathological diagnosis	WORLD J GASTROENTERO	China	8	5.374
359	2019	Zhang, Zizhao; Chen, Pingjun; McGough, Mason; Xing, Fuyong; Wang, Chunbao; Bui, Marilyn; Xie, Yuanpu; Sapkota, Manish; Cui, Lei; Dhillon, Jasreman; Ahmad, Nazeel; Khalil, Farah K.; Dickinson, Shohreh I.; Shi, Xiaoshuang; Liu, Fujun; Su, Hai; Cai, Jinzheng; Yang, Lin	Pathologist-level interpretable whole-slide cancer diagnosis with deep learning	Diagnostic pathology is the foundation and gold standard for identifying carcinomas. However, high inter-observer variability substantially affects productivity in routine pathology and is especially ubiquitous in diagnostician-deficient medical centres. Despite rapid growth in computer-aided diagnosis (CAD), the application of whole-slide pathology diagnosis remains impractical. Here, we present…		NAT MACH INTELL	USA	113	25.898
360	2022	Jairam, P. Meghan; Ha, Richard	A review of artificial intelligence in mammography	Breast cancer is the most common cancer among women worldwide. Mammography is the most widely used modality to detect breast cancer. Over the past decade, computer aided detection (CAD) powered by artificial intelligence (AI)/deep learning has shown significant increase in accuracy compared to the traditional CAD. In this review, we aim to summarize the latest developments in the field of AI and …	Breast cancer; Systematic review; Artificial intelligence; Neural networks; Mammography; Computer-aided detection	CLIN IMAG	USA	2	2.42
361	2020	Dahoud, Wissam; Imam, Rami; Tang, Laura	Heterogeneity of Signet Ring Cell Carcinoma at Different Primary Sites - Human Observation Precedes Artificial Intelligence			LAB INVEST	N/A	0	5.502
362	2020	Checcucci, Enrico; Autorino, Riccardo; Cacciamani, Giovanni E.; Amparore, Daniele; De Cillis, Sabrina; Piana, Alberto; Piazzolla, Pietro; Vezzetti, Enrico; Fiori, Cristian; Veneziano, Domenico; Tewari, Ash; Dasgupta, Prokar; Hung, Andrew; Gill, Inderbir; Porpiglia, Francesco	Artificial intelligence and neural networks in urology: current clinical applications	INTRODUCTION: As we enter the era of big data, an increasing amount of complex health-care data will become available. These data are often redundant, noisy, and characterized by wide variability. In order to offer a precise and transversal view of a clinical scenario the artificial intelligence (AI) with machine learning (ML) algorithms and Artificial neuron networks (ANNs) process were adopted,…	Artificial intelligence; Urology; Big data; Urologic neoplasms	MINERVA UROL NEFROL	Italy	63	N/A
363	2022	Park, Jonghanne; Cho, Hyung-Gyo; Park, Jewel; Lee, Grace; Kim, Hye Sung; Paeng, Kyunghyun; Song, Sanghoon; Park, Gahee; Ock, Chan-Young; Chae, Young Kwang	Artificial Intelligence-Powered Hematoxylin and Eosin Analyzer Reveals Distinct Immunologic and Mutational Profiles among Immune Phenotypes in Non-Small-Cell Lung Cancer	The tumor microenvironment can be classified into three immune phenotypes: inflamed, immune excluded, and immune-desert. Immunotherapy efficacy has been shown to vary by phenotype; yet, the mechanisms are poorly understood and demand further investigation. This study unveils the mechanisms using an artificial intelligence-powered software called Lunit SCOPE. Artificial intelligence was used to cl…		AM J PATHOL	USA	4	5.77
364	2020	Miccio, Lisa; Cimmino, Flora; Kurelac, Ivana; Villone, Massimiliano M.; Bianco, Vittorio; Memmolo, Pasquale; Merola, Francesco; Mugnano, Martina; Capasso, Mario; Iolascon, Achille; Maffettone, Pier Luca; Ferraro, Pietro	Perspectives on liquid biopsy for label-free detection of circulating tumor cells through intelligent lab-on-chips	Circulating tumor cells (CTCs) are rare tumor cells released from primary, metastatic, or recurrent tumors in the peripheral blood of cancer patients. CTCs isolation from peripheral blood and their molecular characterization represent a new marker in cancer screening, a diagnostic tool called liquid biopsy (LB). Compared to traditional tissue biopsy that is invasive and does not reveal tumor hete…	cancer; CTCs detection; digital holography artificial intelligence; label-free; liquid biopsy; microfluidics; Quantitative Phase-Contrast Imaging	VIEW-CHINA	Italy	51	N/A
365	2021	Williams, Simon; Layard Horsfall, Hugo; Funnell, Jonathan P.; Hanrahan, John G.; Khan, Danyal Z.; Muirhead, William; Stoyanov, Danail; Marcus, Hani J.	Artificial Intelligence in Brain Tumour Surgery-An Emerging Paradigm	Artificial intelligence (AI) is the branch of computer science that enables machines to learn, reason, and problem solve. In recent decades, AI has been developed with the aim of improving the management of patients with brain tumours. This review article explores the role AI currently plays in managing patients undergoing brain tumour surgery, and explores how AI may impact this field in the fut…	artificial intelligence; AI; neurosurgery; brain tumour; machine learning; deep learning; surgery; oncology	CANCERS	England	6	6.575
366	2021	Chang, Timothy C.; Seufert, Caleb; Eminaga, Okyaz; Shkolyar, Eugene; Hu, Jim C.; Liao, Joseph C.	Current Trends in Artificial Intelligence Application for Endourology and Robotic Surgery		Artificial intelligence; Urology; Deep learning; Endourology	UROL CLIN N AM	USA	10	2.766
367	2022	Baxi, Vipul; Lee, George; Duan, Chunzhe; Pandya, Dimple; Cohen, Daniel N.; Edwards, Robin; Chang, Han; Li, Jun; Elliott, Hunter; Pokkalla, Harsha; Glass, Benjamin; Agrawal, Nishant; Lahiri, Abhik; Wang, Dayong; Khosla, Aditya; Wapinski, Ilan; Beck, Andrew; Montalto, Michael	Association of artificial intelligence-powered and manual quantification of programmed death-ligand 1 (PD-L1) expression with outcomes in patients treated with nivolumab +/- ipilimumab	Assessment of programmed death ligand 1 (PD-L1) expression by immunohistochemistry (IHC) has emerged as an important predictive biomarker across multiple tumor types. However, manual quantitation of PD-L1 positivity can be difficult and leads to substantial inter-observer variability. Although the development of artificial intelligence (AI) algorithms may mitigate some of the challenges associate…		MODERN PATHOL	USA	0	8.209
368	2020	Dahoud, Wissam; Imam, Rami; Tang, Laura	Heterogeneity of Signet Ring Cell Carcinoma at Different Primary Sites - Human Observation Precedes Artificial Intelligence			MODERN PATHOL	N/A	0	8.209
369	2021	Michalet, Morgan; Azria, David; Tardieu, Marion; Tibermacine, Hichem; Nougaret, Stephanie	Radiomics in radiation oncology for gynecological malignancies: a review of literature	Radiomics is the extraction of a significant number of quantitative imaging features with the aim of detecting information in correlation with useful clinical outcomes. Features are extracted, after delineation of an area of interest, from a single or a combined set of imaging modalities (including X-ray, US, CT, PET/CT and MRI). Given the high dimensionality, the analytical process requires the …		BRIT J RADIOL	France	2	3.629
370	2017	Xie, Quin; Han, Dominick; Faust, Kevin; Aldape, Kenneth; Zadeh, Gelareh; Volynskaya, Zoya; Djuric, Ugljesa; Diamandis, Phedias	AUTOMATED HISTOPATHOLOGIC CLASSIFICATION OF BRAIN TUMORS USING ARTIFICIAL INTELLIGENCE			NEURO-ONCOLOGY	N/A	0	13.029
371	2022	Aoyama, Naoki; Nakajo, Keiichiro; Inaba, Atsushi; Takashima, Kenji; Kadota, Tomohiro; Yoda, Yusuke; Yano, Tomonori	REAL-TIME DETECTION OF SUPERFICIAL ESOPHAGEAL SQUAMOUS CELL CARCINOMA BY ARTIFICIAL INTELLIGENCE USING ENDOSCOPIC VIDEOS			GASTROINTEST ENDOSC	N/A	0	10.396
372	2019	Chen, X.; Zhao, S.; Huang, K.; He, X.; Xie, B.	Application of artificial intelligence diagnosis in seborrheic keratosis and basal cell carcinoma in Chinese race			J INVEST DERMATOL	N/A	0	7.59
373	2019	Lee, George; Srinivasan, Sujaya; Kalinava, Natallia; Sasson, Ariella; Baxi, Vipul	Artificial intelligence-based tumor purity assessment of digitized histology samples in multiple tumor types from clinical trials of nivolumab			J IMMUNOTHER CANCER	N/A	0	12.469
374	2022	Tonini, Valeria; Zanni, Manuel	Early diagnosis of pancreatic cancer: What strategies to avoid a foretold catastrophe	While great strides in improving survival rates have been made for most cancers in recent years, pancreatic ductal adenocarcinoma (PDAC) remains one of the solid tumors with the worst prognosis. PDAC mortality often overlaps with incidence. Surgical resection is the only potentially curative treatment, but it can be performed in a very limited number of cases. In order to improve the prognosis of…	Pancreatic cancer; Pancreatic ductal adenocarcinoma; Early diagnosis; Liquid biopsy; Pancreatic cancer biomarkers; Artificial intelligence; Pancreatic cancer screening	WORLD J GASTROENTERO	Italy	0	5.374
375	2020	Acs, B.; Rantalainen, M.; Hartman, J.	Artificial intelligence as the next step towards precision pathology	Pathology is the cornerstone of cancer care. The need for accuracy in histopathologic diagnosis of cancer is increasing as personalized cancer therapy requires accurate biomarker assessment. The appearance of digital image analysis holds promise to improve both the volume and precision of histomorphological evaluation. Recently, machine learning, and particularly deep learning, has enabled rapid …	artificial intelligence; deep learning; digital image analysis; digital pathology; machine learning; pathology	J INTERN MED	Sweden	107	13.068
376	2021	Leong, Tze Ker Matthew; Lo, Wen Shern; Lee, Wei En Zen; Tan, Benedict; Lee, Xing Zhao; Lee, Li Wen Justina Nadia; Lee, Jia-Ying Joey; Suresh, Nivedita; Loo, Lit-Hsin; Szu, Evan; Yeong, Joe	Leveraging advances in immunopathology and artificial intelligence to analyze in vitro tumor models in composition and space	Cancer is the leading cause of death worldwide. Unfortunately, efforts to understand this disease are confounded by the complex, heterogenous tumor microenvironment (TME). Better understanding of the TME could lead to novel diagnostic, prognostic, and therapeutic discoveries. One way to achieve this involves in vitro tumor models that recapitulate the in vivo TME composition and spatial arrangeme…	Machine learning; Deep learning; Tumor models; Immunohistochemistry; Digital pathology; Tumor microenvironment	ADV DRUG DELIVER REV	Singapore	2	17.873
377	2020	Schuettfort, Victor M.; Pradere, Benjamin; Rink, Michael; Comperat, Eva; Shariat, Shahrokh F.	Pathomics in urology	Purpose of review Pathomics, the fusion of digitalized pathology and artificial intelligence, is currently changing the landscape of medical pathology and biologic disease classification. In this review, we give an overview of Pathomics and summarize its most relevant applications in urology. Recent findings There is a steady rise in the number of studies employing Pathomics, and especially deep …	bladder cancer; deep learning; digital pathology; machine learning; Pathomics; prostate cancer; urology	CURR OPIN UROL	Austria	8	2.808
378	2021	Chen, Zi-Hang; Lin, Li; Wu, Chen-Fei; Li, Chao-Feng; Xu, Rui-Hua; Sun, Ying	Artificial intelligence for assisting cancer diagnosis and treatment in the era of precision medicine	Over the past decade, artificial intelligence (AI) has contributed substantially to the resolution of various medical problems, including cancer. Deep learning (DL), a subfield of AI, is characterized by its ability to perform automated feature extraction and has great power in the assimilation and evaluation of large amounts of complicated data. On the basis of a large quantity of medical data a…	artificial intelligence; cancer diagnosis; cancer research; cancer treatment; convolutional neural network; deep learning; deep neural network; oncology	CANCER COMMUN	China	11	15.283
379	2022	Jinnai, Shunichi; Hamamoto, Ryuji	Development of a skin tumor detection system using artificial intelligence			CANCER SCI	N/A	0	6.518
380	2000	Leitao, F; Gomes, FC; Diogenes, S; Leitao, F	A diagnostic model for cerebellum-pontine angle tumors using artificial intelligence techniques	We are concerned in this paper with learning classification procedures from known cases. More precisely, we provide a diagnostic model that discriminate between cerebellum-pontine angle (CPA) tumors and otorhinolaryngological (ENT) disorders. Usually in order to distinguish between CPA tumors and ENT disorders one must perform clinical-neurological examination together with expensive radiological…	cerebello-pontine angle tumor; otorhinolaryngological disorder; artificial intelligence; machine learning; decision tree induction	ARQ NEURO-PSIQUIAT	N/A	1	2.035
381	2018	Ichimasa, Katsuro; Kudo, Shin-ei; Mori, Yuichi; Misawa, Masashi; Matsudaira, Shingo; Kouyama, Yuta; Baba, Toshiyuki; Hidaka, Eiji; Wakamura, Kunihiko; Hayashi, Takemasa; Kudo, Toyoki; Ishigaki, Tomoyuki; Yagawa, Yusuke; Nakamura, Hiroki; Takeda, Kenichi; Haji, Amyn; Hamatani, Shigeharu; Mori, Kensaku; Ishida, Fumio; Miyachi, Hideyuki	Artificial intelligence may help in predicting the need for additional surgery after endoscopic resection of T1 colorectal cancer	Background and study aims Decisions concerning additional surgery after endoscopic resection of T1 colorectal cancer (CRC) are difficult because preoperative prediction of lymph node metastasis (LNM) is problematic. We investigated whether artificial intelligence can predict LNM presence, thus minimizing the need for additional surgery. Patients and methods Data on 690 consecutive patients with T…		ENDOSCOPY	Japan	63	9.776
382	2022	Ozen, Aysenur; Kurt, Destina; Akinci, Buse; Bagdatli, Zeynep; Kandaz, Derya; Ucar, Muhammed Kursad; Altunta, Abdullah	Brain Tumor Detection Based on Hybrid Artificial Intelligence Algorithm	Tumors in the brain have recently turned into a serious problem in terms of human health and are of vital importance. Early diagnosis of the disease has a very critical point in the recovery process. Accurate and rapid diagnosis of the tumor can take quite a long time depending on the factors. Clinical examination alone is not sufficient for the diagnosis of the disease. Even though physicians an…	Brain Tumor; MRI; Artificial intelligence; Machine Learning; Image Processing; Hybrid Artificial Intelligence		Turkey	0	N/A
383	2022	Cifci, Didem; Foersch, Sebastian; Kather, Jakob Nikolas	Artificial intelligence to identify genetic alterations in conventional histopathology	Precision oncology relies on the identification of targetable molecular alterations in tumor tissues. In many tumor types, a limited set of molecular tests is currently part of standard diagnostic workflows. However, universal testing for all targetable alterations, especially rare ones, is limited by the cost and availability of molecular assays. From 2017 to 2021, multiple studies have shown th…	image analysis; biomarker; artificial intelligence; precision oncology	J PATHOL	Germany	9	9.883
384	2022	Hannisdal, M.	An artificial intelligence approach to tumor volume delineation in glioblastoma			RADIOTHER ONCOL	N/A	0	6.901
385	2022	Ranjbarzadeh, Ramin; Caputo, Annalina; Tirkolaee, Erfan Babaee; Ghoushchi, Saeid Jafarzadeh; Bendechache, Malika	Brain tumor segmentation of MRI images: A comprehensive review on the application of artificial intelligence tools	Background: Brain cancer is a destructive and life-threatening disease that imposes immense negative effects on patients' lives. Therefore, the detection of brain tumors at an early stage improves the impact of treatments and increases the patients survival rates. However, detecting brain tumors in their initial stages is a demanding task and an unmet need.Methods: The present study presents a co…	Brain tumor; Artificial intelligence; Tumor segmentation; Tumor classification; MRI Modalities	COMPUT BIOL MED	Turkey	0	6.698
386	2020	Sheth, Deepa; Giger, Maryellen L.	Artificial intelligence in the interpretation of breast cancer on MRI	Advances in both imaging and computers have led to the rise in the potential use of artificial intelligence (AI) in various tasks in breast imaging, going beyond the current use in computer-aided detection to include diagnosis, prognosis, response to therapy, and risk assessment. The automated capabilities of AI offer the potential to enhance the diagnostic expertise of clinicians, including accu…	artificial intelligence; MRI; breast imaging; computer-aided diagnosis; machine learning; deep learning; radiomics	J MAGN RESON IMAGING	USA	57	5.119
387	2021	Knuutila, J. S.; Riihila, P.; Karlsson, A.; Tukiainen, M.; Talve, L.; Nissinen, L.; Kahari, V.	Identification of metastatic primary cutaneous squamous cell carcinoma using artificial intelligence analysis of whole slide images			J INVEST DERMATOL	N/A	1	7.59
388	2022	Waljee, Akbar K.; Weinheimer-Haus, Eileen M.; Abubakar, Amina; Ngugi, Anthony K.; Siwo, Geoffrey H.; Kwakye, Gifty; Singal, Amit G.; Rao, Arvind; Saini, Sameer D.; Read, Andrew J.; Baker, Jessica A.; Balis, Ulysses; Opio, Christopher K.; Zhu, Ji; Saleh, Mansoor N.	Artificial intelligence and machine learning for early detection and diagnosis of colorectal cancer in sub-Saharan Africa		COLORECTAL CANCER; SURVEILLANCE; Artifiical Intelligence	GUT	USA	3	31.793
389	2022	Laury, A.; Zheng, S.; Youssef, O.; Tang, J.; Carpen, O.	Artificial intelligence-guided spatial transcriptomics in high grade serous carcinoma: toward image-analysis based precision oncology			VIRCHOWS ARCH	N/A	0	4.535
390	2020	Stumpe, Martin C.	Artificial intelligence or artificial inelegance-the state of AI in cancer diagnostics.			CANCER EPIDEM BIOMAR	N/A	0	4.09
391	2021	Yin, Xiao-Xia; Jin, Yabin; Gao, Mingyong; Hadjiloucas, Sillas	Artificial Intelligence in Breast MRI Radiogenomics: Towards Accurate Prediction of Neoadjuvant Chemotherapy Responses	Neoadjuvant Chemotherapy (NAC) in breast cancer patients has considerable prognostic and treatment potential and can be tailored to individual patients as part of precision medicine protocols. This work reviews recent advances in artificial intelligence so as to enable the use of radiogenomics for accurate NAC analysis and prediction. The work addresses a new problem in radiogenomics mining: How …	Precision medicine; Neoadjuvant Chemotherapy (NCT); data mining; radiogenomics; exocrine bodies in blood samples; support vector machine	CURR MED IMAGING	China	2	1.315
392	2019	Koelzer, Viktor H.; Sirinukunwattana, Korsuk; Rittscher, Jens; Mertz, Kirsten D.	Precision immunoprofiling by image analysis and artificial intelligence	Clinical success of immunotherapy is driving the need for new prognostic and predictive assays to inform patient selection and stratification. This requirement can be met by a combination of computational pathology and artificial intelligence. Here, we critically assess computational approaches supporting the development of a standardized methodology in the assessment of immune-oncology biomarker…	Personalized medicine; Immuno-oncology; Immunotherapy; Digital pathology; Image analysis; Machine learning; Artificial intelligence	VIRCHOWS ARCH	England	69	4.535
393	2020	Alkhathlan, Lina; Saudagar, Abdul Khader Jilani	Machine Learning Techniques for Breast Cancer Analysis: A Systematic Literature Review	Breast cancer (BC) is one of the most common cancers and is known to be the leading cause of death among females around the world. Breast cancer occurs when cells in the breast develop a malignant tumor. Detecting BC at an early stage with state-of-the-art technologies helps in treating BC and reduces the risk of death. Currently, mammography is the most commonly used technique for detecting BC. …	Artificial neural network; Breast cancer; Machine learning; Support vector machine	INT J COMPUT SCI NET	Arabia	0	N/A
394	2019	Londhe, Vaishali Y.; Bhasin, Bhavya	Artificial intelligence and its potential in oncology	The two main branches associated with Artificial Intelligence (AI) in medicine are virtual and physical. The virtual component includes machine learning (ML) and algorithms, whereas physical AI includes medical devices and robots for delivering care. AI is used successfully in tumour segmentation, histopathological diagnosis, tracking tumour development, and prognosis prediction. CURATE.AI, devel…		DRUG DISCOV TODAY	India	16	8.369
395	2021	Polymeri, Eirini; Kjolhede, Henrik; Enqvist, Olof; Ulen, Johannes; Poulsen, Mads H.; Simonsen, Jane A.; Borrelli, Pablo; Tragardh, Elin; Johnsson, Ase A.; Hoilund-Carlsen, Poul Flemming; Edenbrandt, Lars	Artificial intelligence-based measurements of PET/CT imaging biomarkers are associated with disease-specific survival of high-risk prostate cancer patients	Objective Artificial intelligence (AI) offers new opportunities for objective quantitative measurements of imaging biomarkers from positron-emission tomography/computed tomography (PET/CT). Clinical image reporting relies predominantly on observer-dependent visual assessment and easily accessible measures like SUVmax, representing lesion uptake in a relatively small amount of tissue. Our hypothes…	Artificial intelligence; prostate cancer; F-18-choline-PET; CT; imaging biomarkers; disease-specific survival	SCAND J UROL	Sweden	1	1.899
396	2007	Cai, T.; Conti, G.; Nesi, G.; Gavazzi, A.; Mondaini, N.; Bartoletti, R.	Artificial intelligences for predicting recurrence-free probability of non invasive high-grade urothelial bladder cell carcinoma			EUR UROL SUPPL	N/A	0	10.417
397	2021	Liang, Fukui; Li, Caiqin; Fu, Xiaoqin	Evaluation of the Effectiveness of Artificial Intelligence Chest CT Lung Nodule Detection Based on Deep Learning	Lung cancer is one of the most malignant tumors. If it can be detected early and treated actively, it can effectively improve a patient's survival rate. Therefore, early diagnosis of lung cancer is very important. Early-stage lung cancer usually appears as a solitary lung nodule on medical imaging. It usually appears as a round or nearly round dense shadow in the chest radiograph. It is difficult…		J HEALTHC ENG	China	4	3.822
398	2022	Luchini, Claudio; Pea, Antonio; Scarpa, Aldo	Artificial intelligence in oncology: current applications and future perspectives	Artificial intelligence (AI) is concretely reshaping the landscape and horizons of oncology, opening new important opportunities for improving the management of cancer patients. Analysing the AI-based devices that have already obtained the official approval by the Federal Drug Administration (FDA), here we show that cancer diagnostics is the oncology-related area in which AI is already entered wi…		BRIT J CANCER	Italy	19	9.075
399	2022	Liberini, Virginia; Laudicella, Riccardo; Balma, Michele; Nicolotti, Daniele G.; Buschiazzo, Ambra; Grimaldi, Serena; Lorenzon, Leda; Bianchi, Andrea; Peano, Simona; Bartolotta, Tommaso Vincenzo; Farsad, Mohsen; Baldari, Sergio; Burger, Irene A.; Huellner, Martin W.; Papaleo, Alberto; Deandreis, Desiree	Radiomics and artificial intelligence in prostate cancer: new tools for molecular hybrid imaging and theragnostics	In prostate cancer (PCa), the use of new radiopharmaceuticals has improved the accuracy of diagnosis and staging, refined surveillance strategies, and introduced specific and personalized radioreceptor therapies. Nuclear medicine, therefore, holds great promise for improving the quality of life of PCa patients, through managing and processing a vast amount of molecular imaging data and beyond, us…	Prostate cancer; Positron emission tomography; Artificial intelligence; Radiomics; Theragnostics	EUR RADIOL EXP	Italy	0	N/A
400	2021	Liu, Yemei; Zhong, Xiao; Cheng, Junjun; Pi, Yong; Cai, Huawei; Jiang, Lisha; Yang, Pei; Xiang, Yongzhao; Wei Jianan; Li, Lin; Yi, Zhang; Zhao, Zhen	Automatic Rapid Identification of Malignant Carcinoma Bone Metastatic Lesions By Deep Neural Network Based Artificial Intelligence			J NUCL MED	N/A	1	11.082
401	2020	Adir, Omer; Poley, Maria; Chen, Gal; Froim, Sahar; Krinsky, Nitzan; Shklover, Jeny; Shainsky-Roitman, Janna; Lammers, Twan; Schroeder, Avi	Integrating Artificial Intelligence and Nanotechnology for Precision Cancer Medicine	Artificial intelligence (AI) and nanotechnology are two fields that are instrumental in realizing the goal of precision medicine-tailoring the best treatment for each cancer patient. Recent conversion between these two fields is enabling better patient data acquisition and improved design of nanomaterials for precision cancer medicine. Diagnostic nanomaterials are used to assemble a patient-speci…	artificial intelligence; big data; cancer; nanotechnology; precision medicine	ADV MATER	Israel	107	32.086
402	2021	Daisy, Precilla S.; Anitha, T. S.	Can artificial intelligence overtake human intelligence on the bumpy road towards glioma therapy?	Gliomas are one of the most devastating primary brain tumors which impose significant management challenges to the clinicians. The aggressive behaviour of gliomas is mainly attributed to their rapid proliferation, unravelled genomics and the blood-brain barrier which protects the tumor cells from chemotherapeutic regimens. Suspects of brain tumors are usually assessed by magnetic resonance imagin…	Artificial intelligence; Glioblastoma multiforme; Machine learning; Neural networks; Oncology	MED ONCOL	India	2	3.738
403	2022	Ji, Li; Mao, Rongzhi; Wu, Jian; Ge, Cheng; Xiao, Feng; Xu, Xiaojun; Xie, Liangxu; Gu, Xiaofeng	Deep Convolutional Neural Network for Nasopharyngeal Carcinoma Discrimination on MRI by Comparison of Hierarchical and Simple Layered Convolutional Neural Networks	Nasopharyngeal carcinoma (NPC) is one of the most common head and neck cancers. Early diagnosis plays a critical role in the treatment of NPC. To aid diagnosis, deep learning methods can provide interpretable clues for identifying NPC from magnetic resonance images (MRI). To identify the optimal models, we compared the discrimination performance of hierarchical and simple layered convolutional ne…	nasopharyngeal carcinoma; deep learning; image diagnosis; convolutional neural network; artificial intelligence	DIAGNOSTICS	China	1	3.992
404	2022	Almansour, Nahlah Makki	Triple-Negative Breast Cancer: A Brief Review About Epidemiology, Risk Factors, Signaling Pathways, Treatment and Role of Artificial Intelligence	Triple-negative breast cancer (TNBC) is a kind of breast cancer that lacks estrogen, progesterone, and human epidermal growth factor receptor 2. This cancer is responsible for more than 15-20% of all breast cancers and is of particular research interest as it is therapeutically challenging mainly because of its low response to therapeutics and highly invasive nature. The non-availability of speci…	triple negative breast cancer; risk factor; signaling pathways; prognosis; artificial intelligence	FRONT MOL BIOSCI	Arabia	18	6.113
405	2020	Seifert, Robert; Weber, Manuel; Kocakavuk, Emre; Rischpler, Christoph; Kersting, David	Artificial Intelligence and Machine Learning in Nuclear Medicine: Future Perspectives	Artificial intelligence and machine learning based approaches are increasingly finding their way into various areas of nuclear medicine imaging. With the technical development of new methods and the expansion to new fields of application, this trend is likely to become even more pronounced in future. Possible means of application range from automated image reading and classification to correlatio…		SEMIN NUCL MED	Germany	29	4.802
406	2022	Zacharakis, Georgios; Almasoud, Abdulaziz	Using of artificial intelligence: Current and future applications in colorectal cancer screening	Significant developments in colorectal cancer screening are underway and include new screening guidelines that incorporate considerations for patients aged 45 years, with unique features and new techniques at the forefront of screening. One of these new techniques is artificial intelligence which can increase adenoma detection rate and reduce the prevalence of colonic neoplasia.	Basic concepts; Assessment of artificial intelligence in endoscopy; Current applications; Ethics; Safety challenge	WORLD J GASTROENTERO	Arabia	0	5.374
407	2020	Yang, Cai-Wei; Liu, Xi-Jiao; Liu, Si-Yun; Wan, Shang; Ye, Zheng; Song, Bin	Current and Potential Applications of Artificial Intelligence in Gastrointestinal Stromal Tumor Imaging	The most common mesenchymal tumors are gastrointestinal stromal tumors (GISTs), which have malignant potential and can occur anywhere along the gastrointestinal system. Imaging methods are important and indispensable of GISTs in diagnosis, risk staging, therapy, and follow-up. The recommended imaging method for staging and follow-up is computed tomography (CT) according to current guidelines. Art…		CONTRAST MEDIA MOL I	China	0	3.009
408	2019	Shiroma, Sho; Yoshio, Toshiyuki; Aoyama, Kazuharu; Ishiyama, Akiyoshi; Tsuchida, Tomohiro; Fujisaki, Junko; Tada, Tomohiro	THE APPLICATION OF ARTIFICIAL INTELLIGENCE TO DETECT ESOPHAGEAL SQUAMOUS CELL CARCINOMA IN MOVIES USING CONVOLUNTIONAL NEURAL NETWORKS			GASTROINTEST ENDOSC	N/A	3	10.396
409	2020	Haak, Hester E.; Maas, Monique; Trebeschi, Stefano; Beets-Tan, Regina G. H.	Modern MR Imaging Technology in Rectal Cancer; There Is More Than Meets the Eye	MR imaging (MRI) is now part of the standard work up of patients with rectal cancer. Restaging MRI has been traditionally used to plan the surgical approach. Its role has recently increased and been adopted as a valuable tool to assist the clinical selection of clinical (near) complete responders for organ preserving treatment. Recently several studies have addressed new imaging biomarkers that c…	rectal cancer; MR imaging; organ preservation; functional imaging; artificial intelligence	FRONT ONCOL	Denmark	5	5.738
410	2019	Liu, Yun; Kohlberger, Timo; Norouzi, Mohammad; Dahl, George E.; Smith, Jenny L.; Mohtashamian, Arash; Olson, Niels; Peng, Lily H.; Hipp, Jason D.; Stumpe, Martin C.	Artificial Intelligence-Based Breast Cancer Nodal Metastasis Detection	Context.-Nodal metastasis of a primary tumor influences therapy decisions for a variety of cancers. Histologic identification of tumor cells in lymph nodes can be laborious and error-prone, especially for small tumor foci. Objective.-To evaluate the application and clinical implementation of a state-of-the-art deep learning-based artificial intelligence algorithm (LYmph Node Assistant or LYNA) fo…		ARCH PATHOL LAB MED	USA	143	5.686
411	2021	Spieler, Bradley; Sabottke, Carl; Moawad, Ahmed W.; Gabr, Ahmed M.; Bashir, Mustafa R.; Do, Richard Kinh Gian; Yaghmai, Vahid; Rozenberg, Radu; Gerena, Marielia; Yacoub, Joseph; Elsayes, Khaled M.	Artificial intelligence in assessment of hepatocellular carcinoma treatment response (Mar, 10.1007/s00261-021-03056-1, 2021)			ABDOM RADIOL	USA	0	2.886
412	2020	Benzekry, Sebastien	Artificial Intelligence and Mechanistic Modeling for Clinical Decision Making in Oncology	The amount of big data generated in clinical oncology, whether from molecular, imaging, pharmacological, or biological origin, brings novel challenges. To mine efficiently this source of information, mathematical models able to produce predictive algorithms and simulations are required, with applications for diagnosis, prognosis, drug development, or prediction of the response to therapy. Such ma…		CLIN PHARMACOL THER	France	25	6.903
413	2018	Elmusrati, Mohammed; Ashammakhi, Nureddin	Cancer-on-a-Chip and Artificial Intelligence: Tomorrow's Cancer Management			J CRANIOFAC SURG	Finland	9	1.172
414	2022	Manachamni, Krittiphong; Tiyarattanachai, Thodsawit; Apiparakoon, Terapap; Marukatat, Sanparith; Sukchareon, Sasima; Chaichuen, Oracha; Geratikornsupuk, Nopavut; Anukulkarnkusol, Nopporn; Tanpowpong, Natthaporn; Sarakul, Pamornmas; Rerknimitr, Rungsun; Chaiteerakij, Roongruedee	DEVELOPMENT AND VALIDATION OF ARTIFICIAL INTELLIGENCE TO ASSESS COMPLETENESS OF ULTRASOUND EXAMINATION FOR SURVEILLANCE OF HEPATOCELLULAR CARCINOMA			GASTROENTEROLOGY	N/A	0	33.883
415	2021	Wu, Jianghua; Lin, Dongmei	A Review of Artificial Intelligence in Precise Assessment of Programmed Cell Death-ligand 1 and Tumor-infiltrating Lymphocytes in Non-Small Cell Lung Cancer	Advances in immunotherapy have increased the need for stratified predictive biomarkers in patients with non-small cell lung cancer. However, precise evaluation of tumor tissue-based immune biomarkers, such as programmed cell death-ligand 1 (PD-L1) and the characteristics of tumor infiltrating lymphocytes (TILs), is a challenge in clinical practice. In recent years, the digitization of whole-slide…	artificial intelligence; digital pathology; programmed cell death-ligand 1; tumor-infiltrating lymphocytes; precision diagnosis	ADV ANAT PATHOL	China	5	4.571
416	2020	Hajirasouliha, Iman; Elemento, Olivier	Precision medicine and artificial intelligence: overview and relevance to reproductive medicine	Traditionally, new treatments have been developed for the population at large. Recently, large-scale genomic sequencing analyses have revealed tremendous genetic diversity between individuals. In diseases driven by genetic events such as cancer, genomic sequencing can unravel all the mutations that drive individual tumors. The ability to capture the genetic makeup of individual patients has led t…	Precision medicine; artificial intelligence; reproductive medicine	FERTIL STERIL	USA	9	7.49
417	2020	Liu, Dandan; Mu, Weibin; Li, Jingyu; Sun, Yu; Zhao, Chunlan; Hou, Jianyu; Wang, Lei; Lin, Lin	Study on Differential Diagnosis Technique of Artificial Intelligence Radiography for Primary Hepatocellular Carcinoma with Different Pathological Types			BASIC CLIN PHARMACOL	N/A	0	3.688
418	2022	Yu, Ming-Lung; Yen, Chen-Wen; Yeh, Jen-Hao; Hsiao, Pojen; Tsai, Ming-Chao; Lin, Chih-Che; Lin, James Yu; Lin, Chih Wen	PERSONALIZED MEDICINE USING ARTIFICIAL INTELLIGENCE BASED ON CLINICAL DECISION CARE SYSTEM FOR HEPATOCELLULAR CARCINOMA: A MULTICENTRE STUDY			HEPATOLOGY	N/A	0	17.298
419	2020	Fukuda, Hiromu; Ishihara, Ryu; Kato, Yusuke; Shoji, Ayaka; Miyake, Muneaki; Matsueda, Katsunori; Inoue, Takahiro; Waki, Kotaro; Kono, Mitsuhiro; Shimamoto, Yusaku; Iwagami, Hiroyoshi; Nakahira, Hiroko; Matsuura, Noriko; Shichijo, Satoki; Maekawa, Akira; Kanesaka, Takashi; Yamamoto, Sachiko; Takeuchi, Yoji; Higashino, Koji; Uedo, Noriya; Tada, Tomohiro	COMPARISON OF ARTIFICIAL INTELLIGENCE AND EXPERT ENDOSCOPIST TOWARD REAL-TIME ASSISTED DIAGNOSIS OF ESOPHAGEAL SQUAMOUS CELL CARCINOMA			GASTROINTEST ENDOSC	N/A	0	10.396
420	2021	Khanagar, Sanjeev B.; Naik, Sachin; Al Kheraif, Abdulaziz Abdullah; Vishwanathaiah, Satish; Maganur, Prabhadevi C.; Alhazmi, Yaser; Mushtaq, Shazia; Sarode, Sachin C.; Sarode, Gargi S.; Zanza, Alessio; Testarelli, Luca; Patil, Shankargouda	Application and Performance of Artificial Intelligence Technology in Oral Cancer Diagnosis and Prediction of Prognosis: A Systematic Review	Oral cancer (OC) is a deadly disease with a high mortality and complex etiology. Artificial intelligence (AI) is one of the outstanding innovations in technology used in dental science. This paper intends to report on the application and performance of AI in diagnosis and predicting the occurrence of OC. In this study, we carried out data search through an electronic search in several renowned da…	artificial intelligence; artificial neural networks; oral cancer diagnosis; machine learning; oral cancer prediction	DIAGNOSTICS	Arabia	18	3.992
421	2021	Stanzione, Arnaldo; Verde, Francesco; Romeo, Valeria; Boccadifuoco, Francesca; Mainenti, Pier Paolo; Maurea, Simone	Radiomics and machine learning applications in rectal cancer: Current update and future perspectives	The high incidence of rectal cancer in both sexes makes it one of the most common tumors, with significant morbidity and mortality rates. To define the best treatment option and optimize patient outcome, several rectal cancer biological variables must be evaluated. Currently, medical imaging plays a crucial role in the characterization of this disease, and it often requires a multimodal approach.…	Rectal cancer; Radiomics; Radiogenomics; Artificial intelligence; Machine learning; Deep learning	WORLD J GASTROENTERO	Italy	9	5.374
422	2020	Yang, Wei-Lei; Li, Chi-Bin; Chen, Jia-Yang; Chen, Samuel; Liu, Ten-Jen; Chang, Ying-Chih	Artificial intelligence assists automation and high performance of circulating tumor cells enumeration and circulating tumor microemboli characterization in fluorescence microscopy images			CLIN CANCER RES	N/A	0	13.801
423	2021	Jha, Ashish Kumar; Mithun, Sneha; Rangarajan, Venkatesh; Wee, Leonard; Dekker, Andre	Emerging role of artificial intelligence in nuclear medicine	The role of artificial intelligence is increasing in all branches of medicine. The emerging role of artificial intelligence applications in nuclear medicine is going to improve the nuclear medicine clinical workflow in the coming years. Initial research outcomes are suggestive of increasing role of artificial intelligence in nuclear medicine workflow, particularly where selective automation tasks…	artificial intelligence; machine learning; nuclear medicine; natural language processing; radiomics	NUCL MED COMMUN	India	3	1.698
424	1991	UMBAUGH, SE; MOSS, RH; STOECKER, WV	APPLYING ARTIFICIAL-INTELLIGENCE TO THE IDENTIFICATION OF VARIEGATED COLORING IN SKIN TUMORS			IEEE ENG MED BIOL	USA	29	N/A
425	2019	Folmsbee, Jonathan; Doyle, Scott; Liu, Xulei; Brandwein-Weber, Margaret; Everest, Sedef; Dhorajiya, Pooja	Artificial Intelligence Generation of Multiclass Cancer Maps for Oral Cavity Cancer			MODERN PATHOL	N/A	0	8.209
426	2020	Troyanskaya, Olga; Trajanoski, Zlatko; Carpenter, Anne; Thrun, Sebastian; Razavian, Narges; Oliver, Nuria	Artificial intelligence and cancer			NAT CANCER	USA	13	23.177
427	2020	Tanenbaum, Lawrence N.	Artificial Intelligence and Medical Imaging: Image Acquisition and Reconstruction			APPL RADIOL	USA	3	N/A
428	2022	Livartowski, A.	Artificial intelligence and cancer			B ACAD NAT MED PARIS	France	0	0.432
429	2020	Pantanowitz, Liron; Hartman, Douglas; Qi, Yan; Cho, Eun Yoon; Suh, Beomseok; Paeng, Kyunghyun; Dhir, Rajiv; Michelow, Pamela; Hazelhurst, Scott; Song, Sang Yong; Cho, Soo Youn	Accuracy and efficiency of an artificial intelligence tool when counting breast mitoses	Background The mitotic count in breast carcinoma is an important prognostic marker. Unfortunately substantial inter- and intra-laboratory variation exists when pathologists manually count mitotic figures. Artificial intelligence (AI) coupled with whole slide imaging offers a potential solution to this problem. The aim of this study was to accordingly critique an AI tool developed to quantify mito…	Artificial intelligence; Breast; Carcinoma; Counting; Tumor grade; Digital pathology; Informatics; Mitosis; Whole slide imaging	DIAGN PATHOL	Africa	18	3.196
430	2020	Liang, Guosheng; Fan, Wenguo; Luo, Hui; Zhu, Xiao	The emerging roles of artificial intelligence in cancer drug development and precision therapy	Artificial intelligence (AI) has strong logical reasoning ability and independent learning ability, which can simulate the thinking process of the human brain. AI technologies such as machine learning can profoundly optimize the existing mode of anticancer drug research. But at present AI also has its relative limitation. In this paper, the development of artificial intelligence technology such a…	Artificial intelligence; Anticancer therapy; Drug development; Precision therapy	BIOMED PHARMACOTHER	China	40	7.419
431	2022	Vigano, Luca; Jayakody Arachchige, Visala S.; Fiz, Francesco	Is precision medicine for colorectal liver metastases still a utopia? New perspectives by modern biomarkers, radiomics, and artificial intelligence	The management of patients with liver metastases from colorectal cancer is still debated. Several therapeutic options and treatment strategies are available for an extremely heterogeneous clinical scenario. Adequate prediction of patients' outcomes and of the effectiveness of chemotherapy and loco-regional treatments are crucial to reach a precision medicine approach. This has been an unmet need …	Colorectal liver metastases; Biomarkers; Genetics; Immune infiltrate; Radiomics; Artificial Intelligence	WORLD J GASTROENTERO	Italy	3	5.374
432	2022	Knuutila, Jaakko S.; Riihila, Pilvi; Karlsson, Antti; Tukiainen, Mikko; Talve, Lauri; Nissinen, Liisa; Kahari, Veli-Matti	Identification of metastatic primary cutaneous squamous cell carcinoma utilizing artificial intelligence analysis of whole slide images	Cutaneous squamous cell carcinoma (cSCC) harbors metastatic potential and causes mortality. However, clinical assessment of metastasis risk is challenging. We approached this challenge by harnessing artificial intelligence (AI) algorithm to identify metastatic primary cSCCs. Residual neural network-architectures were trained with cross-validation to identify metastatic tumors on clinician annotat…		SCI REP-UK	Finland	1	4.996
433	2020	Chufal, K. S.; Ahmad, I.; Bajpai, R.; Miller, A.; Chowdhary, R. L.; Gairola, M.	Pathological Response Prediction To Neo-Adjuvant Chemoradiation In Esophageal Carcinoma Using Artificial Intelligence And Radiomics: An Exploratory Analysis			INT J RADIAT ONCOL	N/A	0	8.013
434	2021	Actis, Andrea Mariel	Bioethical considerations in the use of artificial intelligence in mastology	Mammographic screening has helped to identify breast cancer in its earliest stages, when treatment is most effective. The use of Artificial Intelligence in the analysis of mammograms has proved to be able to excel the human eye in detecting lesions in the breast that may be suspicious for cancer. The objective of this study is to make a reflective contribution on the advancement of digital techno…	Breast neoplasms; Mammographic screening; Big Data; Bioethics; Artificial intelligence; Confidentiality; Privacy	REV MED URUG	Argentina	0	N/A
435	2019	Folmsbee, Jonathan; Doyle, Scott; Liu, Xulei; Brandwein-Weber, Margaret; Everest, Sedef; Dhorajiya, Pooja	Artificial Intelligence Generation of Multiclass Cancer Maps for Oral Cavity Cancer			LAB INVEST	N/A	0	5.502
436	2022	Bera, Kaustav; Braman, Nathaniel; Gupta, Amit; Velcheti, Vamsidhar; Madabhushi, Anant	Predicting cancer outcomes with radiomics and artificial intelligence in radiology	Prognostication of outcome across multiple cancers and prediction of response to various treatment modalities are among the next generation of challenges that artificial intelligence (AI) tools can solve using radiology images. The authors of this Perspective describe the evolution of AI-based approaches in oncology imaging and address the path to their adoption as decision-support tools in the c…		NAT REV CLIN ONCOL	USA	51	65.011
437	2019	Doescher, Johannes; Laban, Simon; Schuler, Patrick J.; Brunner, Cornelia; Hoffmann, Thomas K.	Immunotherapy for head and neck cancers: an update and future perspectives	cancer therapy approaches are changing as immunotherapeutic agents make their way into curative treatment regimen and artificial intelligence is utilized in finding the optimal therapy for each individual patient.	artificial intelligence; biomarkers; HNSCC; PD1; PD-L1	IMMUNOTHERAPY-UK	Germany	4	4.04
438	2019	Tokai, Yoshitaka; Yoshio, Toshiyuki; Fujisaki, Junko; Aoyama, Kazuharu; Tada, Tomohiro	APPLICATION OF ARTIFICIAL INTELLIGENCE USING CONVOLUTIONAL NEURAL NETWORKS IN DIAGNOSING THE INVASION DEPTH OF ESOPHAGEAL SQUAMOUS CELL CARCINOMA			GASTROINTEST ENDOSC	N/A	3	10.396
439	2021	Park, Jeong Hwan; Lee, Kyu Sang; Choi, Euno; Jung, Wonkyung; Aum, Jaehong; Pereira, Sergio; Park, Seonwook; Ma, Minuk; Lee, Seungje; Baek, Eunji; Roh, Eun-Jihn; Shin, Seunghwan; Paeng, Kyunghyun; Yoo, Donggeun; Ock, Chan-Young	Pathologic validation of artificial intelligence-powered prediction of combined positive score of PD-L1 immunohistochemistry in urothelial carcinoma.			J CLIN ONCOL	N/A	0	50.717
440	2021	Ahn, Joseph C.; Qureshi, Touseef Ahmad; Singal, Amit G.; Li, Debiao; Yang, Ju-Dong	Deep learning in hepatocellular carcinoma: Current status and future perspectives	Hepatocellular carcinoma (HCC) is among the leading causes of cancer incidence and death. Despite decades of research and development of new treatment options, the overall outcomes of patients with HCC continue to remain poor. There are areas of unmet need in risk prediction, early diagnosis, accurate prognostication, and individualized treatments for patients with HCC. Recent years have seen an …	Hepatocellular carcinoma; Artificial intelligence; Deep learning	WORLD J HEPATOL	USA	3	N/A
441	2022	Kumar, Chiguruvada Ramakrishnan Punith; Natarajan, Ramalakshmi; Padma, Kumar; Sivaperuman, Amuthalakshmi	ARTIFICIAL INTELLIGENCE IN HEALTHCARE : A BRIEF REVIEW	Artificial intelligence is the major upcoming technology in various fields, particularly in the medicinal field. It utilizes machines to mimic human intelligence to solve various problems that remain unsolved by humans. This article studies about the history of Artificial intelligence in the medicinal field and also its current applications in drug discovery and various diagnostic aids in major d…	Artificial Intelligence; Healthcare; Drug discovery; Diagnosis; Future	SURANAREE J SCI TECH	India	0	N/A
442	2019	Nader, D.	Artificial Intelligence-Guided Fiducial Marker Placement to Enable Tumor Tracking in SBRT			AM J RESP CRIT CARE	N/A	0	30.528
443	2021	Oka, Akihiko; Ishimura, Norihisa; Ishihara, Shunji	A New Dawn for the Use of Artificial Intelligence in Gastroenterology, Hepatology and Pancreatology	Artificial intelligence (AI) is rapidly becoming an essential tool in the medical field as well as in daily life. Recent developments in deep learning, a subfield of AI, have brought remarkable advances in image recognition, which facilitates improvement in the early detection of cancer by endoscopy, ultrasonography, and computed tomography. In addition, AI-assisted big data analysis represents a…	machine learning; deep learning; endoscopy; ultrasonography; radiology	DIAGNOSTICS	Japan	4	3.992
444	2022	Yuan, Xianglei; Zeng, Xianhui; He, Long; Ye, Liansong; Liu, Wei; Hu, Yanxing; Hu, Bing	Artificial intelligence for detecting and delineating a small flat-type early esophageal squamous cell carcinoma under multimodal imaging			ENDOSCOPY	China	0	9.776
445	2021	Mueller, Lukas; Mahringer-Kunz, Aline; Gairing, Simon Johannes; Foerster, Friedrich; Weinmann, Arndt; Bartsch, Fabian; Heuft, Lisa-Katharina; Baumgart, Janine; Duber, Christoph; Hahn, Felix; Kloeckner, Roman	Survival Prediction in Intrahepatic Cholangiocarcinoma: A Proof of Concept Study Using Artificial Intelligence for Risk Assessment	Several scoring systems have been devised to objectively predict survival for patients with intrahepatic cholangiocellular carcinoma (ICC) and support treatment stratification, but they have failed external validation. The aim of the present study was to improve prognostication using an artificial intelligence-based approach. We retrospectively identified 417 patients with ICC who were referred t…	intrahepatic cholangiocarcinoma; survival prediction; risk scoring; machine learning; artificial intelligence; artificial neural network; Fudan score	J CLIN MED	Germany	3	4.964
446	2022	Foo, Malia Alexandra; You, Mingliang; Chan, Shing Leng; Sethi, Gautam; Bonney, Glenn K.; Yong, Wei-Peng; Chow, Edward Kai-Hua; Fong, Eliza Li Shan; Wang, Lingzhi; Goh, Boon-Cher	Clinical translation of patient-derived tumour organoids- bottlenecks and strategies	Multiple three-dimensional (3D) tumour organoid models assisted by multi-omics and Artificial Intelligence (AI) have contributed greatly to preclinical drug development and precision medicine. The intrinsic ability to maintain genetic and phenotypic heterogeneity of tumours allows for the reconciliation of shortcomings in traditional cancer models. While their utility in preclinical studies have …	Tumour; Organoid; Precision; Medicine; Three-Dimensional (3D)	BIOMARK RES	Singapore	7	8.633
447	2020	Seto, Walter; Chiu, Keith; Yu, Philip; Cao, Wenming; Cheng, Ho-Ming; Lui, Gilbert; Wong, Esther Man-Fung; Wu, Juan; Mak, Lung Yi; Shen, X. P.; Li, Wai Keung; Yuen, Man-Fung	HIGH DIAGNOSTIC PERFORMANCE OF A DEEP LEARNING ARTIFICIAL INTELLIGENCE MODEL IN ACCURATELY DIAGNOSING HEPATOCELLULAR CARCINOMA ON COMPUTED TOMOGRAPHY			HEPATOLOGY	N/A	0	17.298
448	2001	Rasuli, P; Rasouli, F; Rasouli, T	Radiologic diagnosis of bone tumours using Webonex, a Web-based artificial intelligence program			CAN ASSOC RADIOL J	Canada	2	4.186
449	2022	Zhang, Hong; Albitar, Maher; Qureshi, Muhammad Asif; Wahid, Mohsin; Charifa, Ahmad; Ehsan, Aamir; Ip, Andrew; De Dios, Ivan; Ma, Wanlong; McCloskey, James; Donato, Michele; Siegel, David Samuel DiCapua; Gutierrez, Martin; Pecora, Andrew L.; Goy, Andre	Differential diagnosis of hematologic and solid tumors using targeted transcriptome and artificial intelligence			J CLIN ONCOL	N/A	2	50.717
450	2021	Qin, Yun; Deng, Yiqi; Jiang, Hanyu; Hu, Na; Song, Bin	Artificial Intelligence in the Imaging of Gastric Cancer: Current Applications and Future Direction	Gastric cancer (GC) is one of the most common cancers and one of the leading causes of cancer-related death worldwide. Precise diagnosis and evaluation of GC, especially using noninvasive methods, are fundamental to optimal therapeutic decision-making. Despite the recent rapid advancements in technology, pretreatment diagnostic accuracy varies between modalities, and correlations between imaging …	gastric cancer; artificial intelligence; deep learning; hand-crafted radiomics; methodologies; clinical applications and challenges	FRONT ONCOL	China	3	5.738
451	2009	Petar, Sopta J.; Marinkovic, J.; Mijucic, V; Vucicnic, Z.; Minic, D.	The role of artificial intelligence for predicting the biological behavior of bone tumors			VIRCHOWS ARCH	N/A	0	4.535
452	2020	Ho, Dean	Artificial intelligence in cancer therapy			SCIENCE	Singapore	42	63.714
453	2022	Tobias, Mattheus A. S.; Nogueira, Bruna P.; Santana, Marcos C. S.; Pires, Rafael G.; Papa, Joao P.; Santos, Paulo S. S.	Artificial intelligence for oral cancer diagnosis: What are the possibilities?	Oral cancer could be prevented. The primary strategy is based on prevention. Most patients with oral cancer present to the hospital network with advanced staging and a low chance of cure. This condition may be related to physicians' difficulty of making an early diagnosis. With the advancement of information technology, artificial intelligence (AI) holds great promise in terms of assisting in dia…	Mouth neoplasms; Machine learning; Diagnosis, oral; Artificial intelligence; Carcinoma, squamous cell	ORAL ONCOL	Brazil	2	5.972
454	2021	Calvo, V.; Niazmand, E.; Carcereny, E.; Jozashoori, S.; Rodriguez, D.; Lopez Castro, R.; Guirado, M.; Camps, C. J.; Bernabe Caro, R.; Ortega Granados, A. L.; Massuti Sureda, B.; Cobo Dols, M. A.; Garcia Campelo, M. R.; del Barco, E.; Bosch-Barrera, J.; Gonzalez-Larriba, J. L.; Moran, T.; Collazo, A.; Vidal, M. E.; Provencio, M.	Cancer long survivor artificial intelligence follow-up (CLARIFY): Family history of cancer and lung cancer			ANN ONCOL	N/A	0	51.769
455	2022	Yoo, Jeong Woo; Koo, Kyo Chul; Chung, Byung Ha; Baek, Sang Yeop; Lee, Su Jin; Park, Kyu Hong; Lee, Kwang Suk	Deep learning diagnostics for bladder tumor identification and grade prediction using RGB method	We evaluate the diagnostic performance of deep learning artificial intelligence (AI) for bladder cancer, which used white-light images (WLIs) and narrow-band images, and tumor grade prediction of AI based on tumor color using the red/green/blue (RGB) method. This retrospective study analyzed 10,991 cystoscopic images of suspicious bladder tumors using a mask region-based convolutional neural netw…		SCI REP-UK	Korea	1	4.996
456	2021	Alfaifi, Salem; Siciarz, Pawel; Rathod, Shrinivas; McCurdy, Boyd	ARTIFICIAL INTELLIGENCE FOR CLINICAL DECISION-MAKING SUPPORT IN RADIATION THERAPY FOR CNS TUMOURS			RADIOTHER ONCOL	N/A	0	6.901
457	2022	Brunese, Luca; Martino, Pasquale; Mischi, Massimo; Prasad, Mukesh; Santone, Antonella	Editorial: Radiomics in prostate cancer imaging		radiomics; imaging; artificial intelligence; prostate; cancer	FRONT ONCOL	Italy	0	5.738
458	2021	Yun, Hyeok Jun; Kim, Hee Jun; Kim, Soo Young; Lee, Yong Sang; Lim, Chi Young; Chang, Hang-Seok; Park, Cheong Soo	Adequacy and Effectiveness of Watson For Oncology in the Treatment of Thyroid Carcinoma	Background IBM's Watson for Oncology (WFO) is an artificial intelligence tool that trains by acquiring data from the Memorial Sloan Kettering Cancer Center and learns from test cases and experts. This study aimed to analyze the adequacy and effectiveness of WFO in determining the treatment method for patients with thyroid carcinoma. Materials and Methods We retrospectively enrolled 50 patients wi…	thyroid cancer; Watson for Oncology; IBM; artificial intelligence; treatment recommendation	FRONT ENDOCRINOL	Korea	0	6.055
459	2022	Peng, Chengzhi; Mao, Xianhua; Cao, Wenming; Chiu, Keith; Cheng, Ho-Ming; Lui, Gilbert; Shen, X. P.; Wu, Juan; Fang, Benjamin; Mak, Lung-Yi; Yuen, Man-Fung; Yu, Philip; Seto, Wai-Kay	ENHANCING NONCONTRAST COMPUTED TOMOGRAPHY FOR THE DIAGNOSIS OF HEPATOCELLULAR CARCINOMA VIA NOVEL IMAGE-GUIDED DEEP LEARNING ARTIFICIAL INTELLIGENCE ALGORITHMS			HEPATOLOGY	N/A	0	17.298
460	2019	Ishida, Yusuke; Tsuda, Masumi; Suzuka, Jun; Wang, Lei; Tanikawa, Satoshi; Sugino, Hirokazu; Tanaka, Shinya	Artificial Intelligence Predicts the Genetic Information of The Integrated Diagnosis of Brain Tumors			LAB INVEST	N/A	0	5.502
461	2019	Ishida, Yusuke; Tsuda, Masumi; Suzuka, Jun; Wang, Lei; Tanikawa, Satoshi; Sugino, Hirokazu; Tanaka, Shinya	Artificial Intelligence Predicts the Genetic Information of The Integrated Diagnosis of Brain Tumors			MODERN PATHOL	N/A	0	8.209
462	2021	Aerts, Hugo	Artificial intelligence in cancer imaging			CLIN CANCER RES	N/A	0	13.801
463	2022	Chapiro, Julius	Translating artificial intelligence from code to bedside: The road towards AI-driven predictive biomarkers for immunotherapy of hepatocellular carcinoma			J HEPATOL	USA	0	30.083
464	2021	Klein, Sebastian; Duda, Dan G.	Machine Learning for Future Subtyping of the Tumor Microenvironment of Gastro-Esophageal Adenocarcinomas	Simple Summary We summarize the main components of the tumor microenvironment in gastro-esophageal adenocarcinomas (GEA). In addition, we highlight past and present applications of machine learning in GEA to propose ways to facilitate its clinical use in the future. Tumor progression involves an intricate interplay between malignant cells and their surrounding tumor microenvironment (TME) at spec…	gastric cancer; esophageal cancer; gastro-esophageal; machine learning; tumor microenvironment; deep learning; artificial intelligence; immunotherapy; omics	CANCERS	USA	3	6.575
465	2020	Lubner, Meghan G.	Radiomics and Artificial Intelligence for Renal Mass Characterization	Radiomics allows for high throughput extraction of quantitative data from images. This is an area of active research as groups try to capture and quantify imaging parameters and convert these into descriptive phenotypes of organs or tumors. Texture analysis is one radiomics tool that extracts information about heterogeneity within a given region of interest. This is used with or without associate…	Renal cell carcinoma; Angiomyolipoma; Oncocytoma; CT; MR imaging; Texture; Radiomics	RADIOL CLIN N AM	USA	22	1.947
466	2022	Shen, Chong; Wang, HaiTao; Hu, Hailong; Niu, Yuanjie; Tian, Dawei; Huang, Shiwang; Zhao, Gangjian; Huang, Chuanyi; Wu, Zhouliang; Zhang, Zhe	Artificial intelligence algorithms for the diagnosis of urothelial carcinoma based on urine cytology: A noninvasive and efficient diagnostic approach.			J CLIN ONCOL	N/A	1	50.717
467	2022	Low, Daniel J.; Hong, Zhuoqiao; Lee, Jeffrey H.	Artificial intelligence implementation in pancreaticobiliary endoscopy	Introduction Artificial intelligence has been rapidly deployed in gastroenterology and endoscopy. The acceleration of deep convolutional neural networks along with hardware development has allowed implementation of artificial intelligence algorithms into real-time endoscopy, particularly colonoscopy. However, artificial intelligence implementation in pancreaticobiliary endoscopy is nascent. Areas…	Artificial intelligence; computer vision; Endoscopy; ERCP; EUS	EXPERT REV GASTROENT	USA	0	4.095
468	2022	Srivastava, Shubham; Paliwal, Deepika	Role of Artificial Intelligence in Cancer Diagnosis and Drug Development	Cancer is a vast form of the disease that can begin in almost any organ or tissue of the body when abnormal cells grow uncontrollably and attack nearby organs. The traditional approaches to cancer diagnosis and drug development have certain limitations, and the outcomes achieved through the traditional approaches applied to cancer diagnosis and drug development are not quite promising. Artificial…	Cancer; computational approach; artificial intelligence; machine learning; deep learning; drug development	COMB CHEM HIGH T SCR	India	0	1.714
469	2019	Kessing, Richard	Artificial Intelligence to Optimize Cancer Therapy			Z GASTROENTEROL	N/A	0	1.769
470	2019	Sinigaglia, Mathieu; Assi, Tarek; Besson, Florent L.; Ammari, Samy; Edjlali, Myriam; Feltus, Whitney; Rozenblum-Beddok, Laura; Zhao, Binsheng; Schwartz, Lawrence H.; Mokrane, Fatima-Zohra; Dercle, Laurent	Imaging-guided precision medicine in glioblastoma patients treated with immune checkpoint modulators: research trend and future directions in the field of imaging biomarkers and artificial intelligence	Immunotherapies that employ immune checkpoint modulators (ICMs) have emerged as an effective treatment for a variety of solid cancers, as well as a paradigm shift in the treatment of cancers. Despite this breakthrough, the median survival time of glioblastoma patients has remained at about 2 years. Therefore, the safety and anti-cancer efficacy of combination therapies that include ICMs are being…	Gliblastoma; Immunotherapy; Artificial Intelligence; Radiomics; Imaging; RANO; iRANO; PET; MR; Nivolumab; Pembrolizumab; Pidilizumab; Durvalumab	EJNMMI RES	France	15	3.434
471	2022	Gao, Mei-Hong; Shang, Xue-Qun	Artificial Intelligence-based Prediction for Cancer Susceptibility,Recurrence and Survival br	Cancer has a high incidence and mortality and is a major threat to human health.Cancer prognosisanalysis can effectively avoid excessive treatment and waste of medical resources and provide a scientific basisfor medical staff and their families to make medical decisions.It has become a necessary condition for cancerresearch.With the rapid development of artificial intelligence technology and medi…	cancer prognosis analysis; artificial intelligence; smart medical; susceptibility prediction; recurrence prediction; survival prediction	PROG BIOCHEM BIOPHYS	China	0	0.282
472	2022	Roth, S.; Schneider, M.	Artificial intelligence for determining the optimal tumor-free resection margin in colorectal liver metastases			CHIRURGIE	Germany	0	N/A
473	2014	Yang Yingchi; Chen Hui; Wang Dong; Luo Wei; Zhu Biyun; Zhang Zhongtao	Diagnosis of pancreatic carcinoma based on combined measurement of multiple serum tumor markers using artificial neural network analysis	Background Artificial neural network (ANN) has demonstrated the ability to assimilate information from multiple sources to enable the detection of subtle and complex patterns. In this research, we evaluated an ANN model in the diagnosis of pancreatic cancer using multiple serum markers. Methods In this retrospective analysis, 913 serum specimens collected at the Department of General Surgery of B…	artificial neural network; tumor markers; pancreatic cancer; Logistic regression	CHINESE MED J-PEKING	China	18	6.133
474	2022	Baker, Holly	Artificial intelligence for colorectal cancer prevention			LANCET GASTROENTEROL	N/A	0	45.042
475	2021	Nawab, Khalid; Athwani, Ravi; Naeem, Awais; Hamayun, Muhammad; Wazir, Momna	A Review of Applications of Artificial Intelligence in Gastroenterology	Artificial intelligence (AI) is the science that deals with creating 'intelligent machines'. AI has revolutionized medicine because of its application in several fields across medicine like radiology, neurology, ophthalmology, orthopedics and gastroenterology. In this review, we intend to summarize the basics of AI, the application of AI in various gastrointestinal pathologies till date as well a…	artificial neural networks; artificial intelligence in gastroenterology; artificial intelligence in medicine; deep learning artificial intelligence; clinica gastroenterology	CUREUS J MED SCIENCE	USA	0	N/A
476	2018	Pantuck, Allan J.; Lee, Dong-Keun; Kee, Theodore; Wang, Peter; Lakhotia, Sanjay; Silverman, Michael H.; Mathis, Colleen; Drakaki, Alexandra; Belldegrun, Arie S.; Ho, Chih-Ming; Ho, Dean	Modulating BET Bromodomain Inhibitor ZEN-3694 and Enzalutamide Combination Dosing in a Metastatic Prostate Cancer Patient Using CURATE.AI, an Artificial Intelligence Platform	Combination chemotherapy is a cornerstone of cancer treatment. Optimizing its effectiveness requires dose- and time-dependent regulation of drug synergy. In this report, CURATE.AI, an artificial intelligence platform, is used to prospectively guide the dosing of a bromodomain inhibitor (ZEN-3694) and enzalutamide administered in combination to a patient with metastatic castration-resistant prosta…	artificial intelligence; combination therapy; digital medicine; drug development; personalized medicine	ADV THER-GERMANY	USA	45	5.003
477	2021	von Schacky, Claudio E.	Artificial Intelligence (AI) for Radiological Diagnostics of Bone Tumors: Potential Approaches, Possibilities, and Limitations			OSTEOLOGIE	Germany	0	N/A
478	2022	Pantanowitz, Liron	Improving the Pap test with artificial intelligence	The cytology community should be excited about the emergence of artificial intelligence-based solutions and embrace these promising technologies. However, there is also a need to determine how best to adopt these tools into routine practice and to monitor their long-term usefulness.	artificial intelligence; cervical cancer; computational pathology; cytology; deep learning; pap test	CANCER CYTOPATHOL	USA	1	4.264
479	2022	Ba, Wei; Wu, Huan; Chen, Wei W.; Wang, Shu H.; Zhang, Zi Y.; Wei, Xuan J.; Wang, Wen J.; Yang, Lei; Zhou, Dong M.; Zhuang, Yi X.; Zhong, Qin; Song, Zhi G.; Li, Cheng X.	Convolutional neural network assistance significantly improves dermatologists' diagnosis of cutaneous tumours using clinical images	Background: Convolutional neural networks (CNNs) have demonstrated expertlevel performance in cutaneous tumour classification using clinical images, but most previous studies have focused on dermatologist-versus-CNN comparisons rather than their combination. The objective of our study was to evaluate the potential impact of CNN assistance on dermatologists for clinical image interpretation.Method…	Convolutional neural network; Clinical image; Cutaneous tumours; Multi-reader multi-case (MRMC) study; Fully crossed	EUR J CANCER	China	1	10.002
480	2022	Ye, Maosong; Tong, Lin; Zheng, Xiaoxuan; Wang, Hui; Zhou, Haining; Zhu, Xiaoli; Zhou, Chengzhi; Zhao, Peige; Wang, Yan; Wang, Qi; Bai, Li; Cai, Zhigang; (Spring) Kong, Feng-Ming; Wang, Yuehong; Li, Yafei; Feng, Mingxiang; Ye, Xin; Yang, Dawei; Liu, Zilong; Zhang, Quncheng; Wang, Ziqi; Han, Shuhua; Sun, Lihong; Zhao, Ningning; Yu, Zubin; Zhang, Juncheng; Zhang, Xiaoju; Katz, Ruth L.; Sun, Jiayuan;…	A Classifier for Improving Early Lung Cancer Diagnosis Incorporating Artificial Intelligence and Liquid Biopsy	Lung cancer is the leading cause of cancer-related deaths worldwide and in China. Screening for lung cancer by low dose computed tomography (LDCT) can reduce mortality but has resulted in a dramatic rise in the incidence of indeterminate pulmonary nodules, which presents a major diagnostic challenge for clinicians regarding their underlying pathology and can lead to overdiagnosis. To address the …	lung cancer; artificial intelligence; liquid biopsy; prediction model; early diagnosis	FRONT ONCOL	China	4	5.738
481	2020	Tokai, Yoshitaka; Yoshio, Toshiyuki; Aoyama, Kazuharu; Horie, Yoshimasa; Yoshimizu, Shoichi; Horiuchi, Yusuke; Ishiyama, Akiyoshi; Tsuchida, Tomohiro; Hirasawa, Toshiaki; Sakakibara, Yuko; Yamada, Takuya; Yamaguchi, Shinjiro; Fujisaki, Junko; Tada, Tomohiro	Application of artificial intelligence using convolutional neural networks in determining the invasion depth of esophageal squamous cell carcinoma	Objectives In Japan, endoscopic resection (ER) is often used to treat esophageal squamous cell carcinoma (ESCC) when invasion depths are diagnosed as EP-SM1, whereas ESCC cases deeper than SM2 are treated by surgical operation or chemoradiotherapy. Therefore, it is crucial to determine the invasion depth of ESCC via preoperative endoscopic examination. Recently, rapid progress in the utilization …	Esophageal cancer; Artificial intelligence; Squamous cell carcinoma	ESOPHAGUS-TOKYO	Japan	55	3.671
482	2020	Tseng, Michelle; Ho, Francis; Leong, Yiat Horng; Wong, Lea Choung; Tham, Ivan W. K.; Cheo, Timothy; Lee, Anne W. M.	Emerging radiotherapy technologies and trends in nasopharyngeal cancer	Technology has always driven advances in radiotherapy treatment. In this review, we describe the main technological advances in radiotherapy over the past decades for the treatment of nasopharyngeal cancer (NPC) and highlight some of the pressing issues and challenges that remain. We aim to identify emerging trends in radiation medicine. These include advances in personalized medicine and advance…	adaptive planning; artificial intelligence; nasopharyngeal cancer; particle therapy; personalized medicine; radiotherapy	CANCER COMMUN	Singapore	11	15.283
483	2022	Okagawa, Yutaka; Abe, Seiichiro; Yamada, Masayoshi; Oda, Ichiro; Saito, Yutaka	Artificial Intelligence in Endoscopy	Artificial intelligence (AI) is rapidly developing in various medical fields, and there is an increase in research performed in the field of gastrointestinal (GI) endoscopy. In particular, the advent of convolutional neural network, which is a class of deep learning method, has the potential to revolutionize the field of GI endoscopy, including esophagogastroduodenoscopy (EGD), capsule endoscopy …	Artificial intelligence; Computer-assisted diagnosis; Endoscopy; Detection; Classification; Deep learning	DIGEST DIS SCI	Japan	9	3.487
484	2020	Igarashi, Makoto	Artificial Intelligence-assisted system development in gastrointestinal endoscopy and surgery	The problems of quality management and cost-control in medical filed have been already surfaced. Artificial Intelligence(AI) system development to overcome these problems for endoscopic diagnosis and surgical operation are briefly reported in this article.	AI(Artificial Intelligence); CADe(Computer-Aided Detection); CADx(Computer-Aided Diagnosis); gastrointestinal endoscopy; surgery	OPTO-ELECT COMMUN C	Japan	1	N/A
485	2022	Mazo, Claudia; Aura, Claudia; Rahman, Arman; Gallagher, William M.; Mooney, Catherine	Application of Artificial Intelligence Techniques to Predict Risk of Recurrence of Breast Cancer: A Systematic Review	Breast cancer is the most common disease among women, with over 2.1 million new diagnoses each year worldwide. About 30% of patients initially presenting with early stage disease have a recurrence of cancer within 10 years. Predicting who will have a recurrence and who will not remains challenging, with consequent implications for associated treatment. Artificial intelligence strategies that can …	breast cancer; risk of recurrence; artificial intelligence; machine learning; feature predictors; systematic review	J PERS MED	Ireland	2	3.508
486	2022	Fu, Xin-yu; Mao, Xin-li; Chen, Ya-hong; You, Ning-ning; Song, Ya-qi; Zhang, Li-hui; Cai, Yue; Ye, Xing-nan; Ye, Li-ping; Li, Shao-wei	The Feasibility of Applying Artificial Intelligence to Gastrointestinal Endoscopy to Improve the Detection Rate of Early Gastric Cancer Screening	Convolutional neural networks in the field of artificial intelligence show great potential in image recognition. It assisted endoscopy to improve the detection rate of early gastric cancer. The 5-year survival rate for advanced gastric cancer is less than 30%, while the 5-year survival rate for early gastric cancer is more than 90%. Therefore, earlier screening for gastric cancer can lead to a be…	artificial intelligence; early gastric cancer; screening; improving; application	FRONT MED-LAUSANNE	China	1	5.058
487	2021	Lee, Sungwon; Summers, Ronald M.	Clinical Artificial Intelligence Applications in Radiology: Chest and Abdomen		Deep learning; Artificial intelligence; Radiology; Chest; Thorax; Abdomen; Pelvic	RADIOL CLIN N AM	USA	5	1.947
488	2022	ul Haq, Amin; Li, Jian Ping; Khan, Shakir; Alshara, Mohammed Ali; Alotaibi, Reemiah Muneer; Mawuli, CobbinahBernard	DACBT: deep learning approach for classification of brain tumors using MRI data in IoT healthcare environment	The classification of brain tumors (BT) is significantly essential for the diagnosis of Brian cancer (BC) in IoT-healthcare systems. Artificial intelligence (AI) techniques based on Computer aided diagnostic systems (CADS) are mostly used for the accurate detection of brain cancer. However, due to the inaccuracy of artificial diagnostic systems, medical professionals are not effectively incorpora…		SCI REP-UK	China	0	4.996
489	2022	Park, Ji Eun; Vollmuth, Philipp; Kim, Namkug; Kim, Ho Sung	Research Highlight: Use of Generative Images Created with Artificial Intelligence for Brain Tumor Imaging			KOREAN J RADIOL	Korea	0	7.109
490	2015	Kantarjian, Hagop; Yu, Perer Paul	Artificial Intelligence, Big Data, and Cancer			JAMA ONCOL	USA	51	33.006
491	2020	Adams, Rachael C.; Rashidieh, Behnam	Can computers conceive the complexity of cancer to cure it? Using artificial intelligence technology in cancer modelling and drug discovery	Drug discovery and the development of safe and effective therapeutics is an intricate procedure, further complicated in the context of cancer research by the inherent heterogeneity and complexity of the disease. To address the difficulties of identifying, validating, and pursuing a promising drug target, artificial intelligence (AI) technologies including machine learning (ML) have been adopted a…	artificial intelligence; machine learning; deep learning; cancer modeling; drug discovery	MATH BIOSCI ENG	Australia	2	2.194
492	2021	Calderaro, Julien; Kather, Jakob Nikolas	Artificial intelligence-based pathology for gastrointestinal and hepatobiliary cancers	Artificial intelligence (AI) can extract complex information from visual data. Histopathology images of gastrointestinal (GI) and liver cancer contain a very high amount of information which human observers can only partially make sense of. Complementing human observers, AI allows an in-depth analysis of digitised histological slides of GI and liver cancer and offers a wide range of clinically re…		GUT	France	26	31.793
493	2020	Reichling, Cynthia; Taieb, Julien; Derangere, Valentin; Klopfenstein, Quentin; Le Malicot, Karine; Gornet, Jean-Marc; Becheur, Hakim; Fein, Francis; Cojocarasu, Oana; Kaminsky, Marie Christine; Lagasse, Jean Paul; Luet, Dominique; Nguyen, Suzanne; Etienne, Pierre-Luc; Gasmi, Mohamed; Vanoli, Andre; Perrier, Herve; Puig, Pierre-Laurent; Emile, Jean-Francois; Lepage, Come; Ghiringhelli, Francois	Artificial intelligence-guided tissue analysis combined with immune infiltrate assessment predicts stage III colon cancer outcomes in PETACC08 study	Objective Diagnostic tests, such as Immunoscore, predict prognosis in patients with colon cancer. However, additional prognostic markers could be detected on pathological slides using artificial intelligence tools. Design We have developed a software to detect colon tumour, healthy mucosa, stroma and immune cells on CD3 and CD8 stained slides. The lymphocyte density and surface area were quantifi…		GUT	France	50	31.793
494	2021	van der Laak, Jeroen; Litjens, Geert; Ciompi, Francesco	Deep learning in histopathology: the path to the clinic	Recent advances in machine learning techniques have created opportunities to improve medical diagnostics, but implementing these advances in the clinic will not be without challenge. Machine learning techniques have great potential to improve medical diagnostics, offering ways to improve accuracy, reproducibility and speed, and to ease workloads for clinicians. In the field of histopathology, dee…		NAT MED	Sweden	110	87.241
495	2021	Graewingholt, Axel; Rossi, Paolo Giorgi	Retrospective analysis of the effect on interval cancer rate of adding an artificial intelligence algorithm to the reading process for two-dimensional full-field digital mammography	Interval cancers are a commonly seen problem in organized breast cancer screening programs and their rate is measured for quality assurance. Artificial intelligence algorithms have been proposed to improve mammography sensitivity, in which case it is likely that the interval cancer rate would decrease and the quality of the screening system could be improved. Interval cancers from negative screen…	Mammography screening; interval cancer; artificial intelligence algorithm	J MED SCREEN	Germany	5	1.687
496	1993	ASTION, ML; BLOCH, DA; WENER, MH	NEURAL NETWORKS AS EXPERT-SYSTEMS IN RHEUMATIC DISEASE DIAGNOSIS - ARTIFICIAL-INTELLIGENCE OR INTELLIGENT ARTIFICE			J RHEUMATOL	USA	8	5.346
497	2022	Sunakawa, Hironori; Nakajo, Keiichiro; Inaba, Atsushi; Aoyama, Naoki; Takashima, Kenji; Murano, Tatsuro; Kadota, Tomohiro; Shinmura, Kensuke; Yoda, Yusuke; Ikematsu, Hiroaki; Matsuzaki, Hiroki; Ninomiya, Yoichi; Koike, Tatsuki; Yano, Tomonori	DEVELOPMENT OF AN ARTIFICIAL INTELLIGENCE SYSTEM TO PREDICT HIGH-RISK PATIENTS OF SQUAMOUS CELL CARCINOMA IN THE UPPER AERODIGESTIVE TRACT.			GASTROINTEST ENDOSC	N/A	0	10.396
498	2018	Hipp, Jason D.; Stumpe, Martin	Advancing cancer diagnostics with artificial intelligence			CANCER RES	N/A	3	13.312
499	2005	[Anonymous]	Artificial intelligence prostate cancer management assistant			J ENDOUROL	N/A	0	2.619
500	2022	Krome, Susanne	Tracking gastric cancer with artificial intelligence			Z GASTROENTEROL	N/A	0	1.769
501	2020	Sessa, Maurizio; Khan, Abdul Rauf; Liang, David; Andersen, Morten; Kulahci, Murat	Artificial Intelligence in Pharmacoepidemiology: A Systematic Review. Part 1-Overview of Knowledge Discovery Techniques in Artificial Intelligence	Aim To perform a systematic review on the application of artificial intelligence (AI) based knowledge discovery techniques in pharmacoepidemiology. Study Eligibility Criteria Clinical trials, meta-analyses, narrative/systematic review, and observational studies using (or mentioning articles using) artificial intelligence techniques were eligible. Articles without a full text available in the Engl…	systematic review; pharmacoepidemiology; artificial intelligence; machine learning; deep learning	FRONT PHARMACOL	Denmark	10	5.988
502	2022	Xu, Yao; Yang, Shangqing; Zhu, Yaxi; Yao, Su; Li, Yajun; Ye, Huifen; Ye, Yunrui; Li, Zhenhui; Wu, Lin; Zhao, Ke; Huang, Liyu; Liu, Zaiyi	Artificial intelligence for quantifying Crohn's-like lymphoid reaction and tumor-infiltrating lymphocytes in colorectal cancer	Crohn's-like lymphoid reaction (CLR) and tumor-infiltrating lymphocytes (TILs) are crucial for the host antitumor immune response. We proposed an artificial intelligence (AI)-based model to quantify the den-sity of TILs and CLR in immunohistochemical (IHC)-stained whole-slide images (WSIs) and further con-structed the CLR-I (immune) score, a tissue level-and cell level-based immune factor, to pre…	Crohn?s-like lymphoid reaction; Tumor-infiltrating lymphocytes; Artificial intelligence; Colorectal cancer; Whole-slide images	COMPUT STRUCT BIOTEC	China	0	6.155
503	2021	Suh, Brandon	Artificial intelligence for cancer diagnosis and treatment			ANN ONCOL	N/A	0	51.769
504	2022	Khanam, Nausheen; Kumar, Rajnish	Recent Applications of Artificial Intelligence in Early Cancer Detection	Cancer is a deadly disease that is often caused by the accumulation of various genetic mutations and pathological alterations. The death rate can only be reduced when it is detected in the early stages, because cancer treatment when the tumor has not metastasized in many regions of the body is more effective. However, early cancer detection is fraught with difficulties. Advances in artificial int…	Artificial Intelligence; algorithms; cancer; deep learning; diagnosis; machine learning	CURR MED CHEM	India	0	4.74
505	2022	Orsulic, Sandra; John, Joshi; Walts, Ann E. E.; Gertych, Arkadiusz	Computational pathology in ovarian cancer	Histopathologic evaluations of tissue sections are key to diagnosing and managing ovarian cancer. Pathologists empirically assess and integrate visual information, such as cellular density, nuclear atypia, mitotic figures, architectural growth patterns, and higher-order patterns, to determine the tumor type and grade, which guides oncologists in selecting appropriate treatment options. Latent dat…	artificial intelligence; computational pathology; convolutional neural network (CNN); deep learning; artificial neural network; digital pathology; machine learning; ovarian cancer	FRONT ONCOL	USA	0	5.738
506	2020	Ismael, Sarah Ali Abdelaziz; Mohammed, Ammar; Hefny, Hesham	An enhanced deep learning approach for brain cancer MRI images classification using residual networks	Cancer is the second leading cause of death after cardiovascular diseases. Out of all types of cancer, brain cancer has the lowest survival rate. Brain tumors can have different types depending on their shape, texture, and location. Proper diagnosis of the tumor type enables the doctor to make the correct treatment choice and help save the patient's life. There is a high need in the Artificial In…	Machine learning; Artificial neural network; Convolutional neural network; Deep residual network; Cancer classification	ARTIF INTELL MED	Egypt	99	7.011
507	2014	Bhanumurthy, M. Y.; Anne, Koteswararao	An Automated Detection and Segmentation of Tumor in Brain MRI using Artificial Intelligence	Medical image segmentation is a crucial process which makes possible, the characterization and visualization of the structure of interest in medical images. Brain MRI segmentation is a more difficult procedure because of inconsistency of abnormal tissues like tumor. In this paper, we propose a fully automated technique that uses artificial intelligence to detect and segment abnormal tissues like …	Artificial Intelligence; Neuro-Fuzzy classifier; Tumor Segmentation; Region growing method; GUI	IEEE I C COMP INT CO	India	5	N/A
508	2022	Roshan, Aishwarya; Byrne, Michael F.	Artificial intelligence in colorectal cancer screening			CAN MED ASSOC J	Canada	0	16.859
509	2021	Venkatesan, Priya	Artificial intelligence and cancer diagnosis: caution needed			LANCET ONCOL	N/A	0	54.433
510	2021	Prime, S. S.; Cirillo, N.; Cheong, S. C.; Prime, M. S.; Parkinson, E. K.	Targeting the genetic landscape of oral potentially malignant disorders has the potential as a preventative strategy in oral cancer	This study reviews the molecular landscape of oral potentially malignant disorders (OPMD). We examine the impact of tumour heterogeneity, the spectrum of driver mutations (TP53, CDKN2A, TERT, NOTCH1, AJUBA, PIK3CA, CASP8) and gene transcription on tumour progression. We comment on how some of these mutations impact cellular senescence, field cancerization and cancer stem cells. We propose that OP…	Oral; Premalignancy; Cancer; Genetics; Prevention	CANCER LETT	England	6	9.756
511	2021	Mosallaie, Shahab; Rad, Mandi; Schiffauerova, Andrea; Ebadi, Ashkan	Discovering the evolution of artificial intelligence in cancer research using dynamic topic modeling	The rapid growth of healthcare data in recent years calls for more advanced and efficient analytic techniques. Artificial intelligence facilitates finding insightful patterns in massive high-dimensional data. Considering the latest movements towards using machine learning and deep learning techniques in the medical domain, in this study, we focused on the publications in which researchers employe…	Artificial intelligence; Cancer research evolution; Natural language processing; Dynamic topic modeling; Machine learning	COLLNET J SCIENTOMET	Canada	2	N/A
512	2020	Zhang, Yu-Hang; Guo, Lin-Jie; Yuan, Xiang-Lei; Hu, Bing	Artificial intelligence-assisted esophageal cancer management: Now and future	Esophageal cancer poses diagnostic, therapeutic and economic burdens in high-risk regions. Artificial intelligence (AI) has been developed for diagnosis and outcome prediction using various features, including clinicopathologic, radiologic, and genetic variables, which can achieve inspiring results. One of the most recent tasks of AI is to use state-of-the-art deep learning technique to detect bo…	Artificial intelligence; Computer-aided diagnosis; Deep learning; Esophageal squamous cell cancer; Barrett's esophagus; Endoscopy	WORLD J GASTROENTERO	China	11	5.374
513	2022	Pan, Xipeng; Lin, Huan; Han, Chu; Feng, Zhengyun; Wang, Yumeng; Lin, Jiatai; Qiu, Bingjiang; Yan, Lixu; Li, Bingbing; Xu, Zeyan; Wang, Zhizhen; Zhao, Ke; Liu, Zhenbing; Liang, Changhong; Chen, Xin; Li, Zhenhui; Cui, Yanfen; Lu, Cheng; Liu, Zaiyi	Computerized tumor-infiltrating lymphocytes density score predicts survival of patients with resectable lung adenocarcinoma	A high abundance of tumor-infiltrating lymphocytes (TILs) has a positive impact on the prognosis of patients with lung adenocarcinoma (LUAD). We aimed to develop and validate an artificial intelligence-driven pathological scoring system for assessing TILs on H&E-stained whole-slide images of LUAD. Deep learning-based methods were applied to calculate the densities of lymphocytes in cancer epithel…		ISCIENCE	China	0	6.107
514	2022	Merchant, Timothy; Tanenbaum, Lawrence N.	Artificial Intelligence, Cancer Screening, and Population Health			APPL RADIOL	USA	0	N/A
515	2021	Kobayashi, Kazuma; Miyake, Mototaka; Watanabe, Hirokazu; Mihara, Naoki; Hamamoto, Ryuji	Towards Establishing Artificial Intelligence-driven Cancer Medicine			CANCER SCI	N/A	0	6.518
516	2019	Beck, Andrew; Glass, Benjamin; Elliott, Hunter; Kerner, Jennifer; Khosla, Aditya; Lahiri, Abhik; Pokkalla, Harsha; Wang, Dayong; Wapinski, Ilan; Lee, George; Baxi, Vipul; Hedvat, Cyrus; Pandya, Dimple; Montalto, Michael	An empirical framework for validating artificial intelligence-derived PD-L1 positivity predictions using samples from patients with urothelial carcinoma			J IMMUNOTHER CANCER	N/A	2	12.469
517	2020	Luo, Huiyan; Li, Chaofeng; He, Longjun; Wang, Zixian; Xu, Rui-hua	Artificial intelligence applications in upper gastrointestinal cancers			LANCET ONCOL	China	0	54.433
518	2018	Abbasi, Jennifer	Artificial Intelligence Tools for Sepsis and Cancer			JAMA-J AM MED ASSOC	N/A	3	157.335
519	2019	Uema, Ryotaro; Hayashi, Yoshito; Kato, Minoru; Kimura, Keiichi; Inoue, Takanori; Sakatani, Akihiko; Yoshii, Shunsuke; Tsujii, Yoshiki; Shinzaki, Shinichiro; Iijima, Hideki; Takehara, Tetsuo	ARTIFICIAL INTELLIGENCE USING CONVOLUTIONAL NEURAL NETWORK SHOWS HIGH DIAGNOSTIC PERFORMANCE OF MICROVESSELS ON SUPERFICIAL ESOPHAGEAL SQUAMOUS CELL CARCINOMA SIMILAR TO EXPERTS			GASTROINTEST ENDOSC	N/A	0	10.396
520	2020	Li, Jialin; Li, Ping; Niu, Wenquan	Artificial intelligence applications in upper gastrointestinal cancers			LANCET ONCOL	China	0	54.433
521	2019	Tang, Dehua; Wang, Xuying; Wang, Lei; He, Guoping; Fu, Yiwei; Li, Xianhong; Zhang, Yao; Guo, Huimin; Zhu, Hao; Xu, Guifang; Zou, Xiaoping	ARTIFICIAL INTELLIGENCE NETWORK TO AID THE DIAGNOSIS OF EARLY ESOPHAGEAL SQUAMOUS CELL CARCINOMA AND ESOPHAGEAL INFLAMMATIONS IN WHITE LIGHT ENDOSCOPIC IMAGES			GASTROINTEST ENDOSC	N/A	3	10.396
522	2019	Niel, Olivier; Bastard, Paul	Artificial Intellinence in Nephrology: Core Concepts, Clinical Applications, and Perspectives	Artificial intelligence is playing an increasingly important role in many fields of medicine, assisting physicians in most steps of patient management. In nephrology, artificial intelligence can already be used to improve clinical care, hemodialysis prescriptions, and follow-up of transplant recipients. However, many nephrologists are still unfamiliar with the basic principles of medical artifici…		AM J KIDNEY DIS	France	48	11.072
523	2019	Geschwind, Jean-Francois H.; Hochster, Howard S.	Tools from the World of Artificial Intelligence in Interventional Oncology: Be Careful What You Wish For			J VASC INTERV RADIOL	USA	2	3.682
524	2021	Zhang, Chong; Gu, Jionghui; Zhu, Yangyang; Meng, Zheling; Tong, Tong; Li, Dongyang; Liu, Zhenyu; Du, Yang; Wang, Kun; Tian, Jie	AI in spotting high-risk characteristics of medical imaging and molecular pathology	Medical imaging provides a comprehensive perspective and rich information for disease diagnosis. Combined with artificial intelligence technology, medical imaging can be further mined for detailed pathological information. Many studies have shown that the macroscopic imaging characteristics of tumors are closely related to microscopic gene, protein and molecular changes. In order to explore the f…	machine learning; radiomics; medical imaging; pathology; artificial intelligence	PRECIS CLIN MED	China	0	N/A
525	1988	ARDIZZONE, E; BONADONNA, F; GAGLIO, S; MARCENO, R; NICOLINI, C; RUGGIERO, C; SORBELLO, F	ARTIFICIAL-INTELLIGENCE TECHNIQUES FOR CANCER-TREATMENT PLANNING			MED INFORM	Italy	4	N/A
526	2021	Soltani, Madjid; Moradi Kashkooli, Farshad; Souri, Mohammad; Zare Harofte, Samaneh; Harati, Tina; Khadem, Atefeh; Haeri Pour, Mohammad; Raahemifar, Kaamran	Enhancing Clinical Translation of Cancer Using Nanoinformatics	Simple Summary Two fields of artificial intelligence and nanomedicine are very effective tools in moving towards the goal of personalized medicine. Combination of these fields, i.e., nanoinformatics, enables better access to patient data as well as better nanomaterials design. An ongoing challenge in all forms of drug administration for cancer patients is that drug synergy at any point in treatme…	drug delivery; nanomedicine; artificial intelligence; machine learning; deep learning; nanoinformatics; cancer; clinical translation	CANCERS	Canada	11	6.575
527	2020	Heydarpour, F.; Abbasi, E.; Ebadi, M. J.; Karbassi, S. M.	Solving an Optimal Control Problem of Cancer Treatment by Artificial Neural Networks	Cancer is an uncontrollable growth of abnormal cells in any tissue of the body. Many researchers have focused on machine learning and artificial intelligence (AI) based on approaches for cancer treatment. Dissimilar to traditional methods, these approaches are efficient and are able to find the optimal solutions of cancer chemotherapy problems. In this paper, a system of ordinary differential equ…	Optimal Control; Cancer Treatment; Artificial Neural Networks; Ordinary Differential Equations; Tumor Growth	INT J INTERACT MULTI	Iran	19	4.936
528	2020	Poettgen, C.; Plajer, D.; Gauler, T.; Guberina, M.; Santiago, A.; Guberina, N.; Eberhardt, W.; Schuler, M.; Darwiche, K.; Ploenes, T.; Aigner, C.; Stuschke, M.	Optimization of prognostic Models for Survival of Patients with locally advanced small cell Lung Carcinoma following defnitive Radiochemotherapy using artificial Intelligence			STRAHLENTHER ONKOL	N/A	0	4.033
529	2019	Wang, Shidan; Yang, Donghan M.; Rong, Ruichen; Zhan, Xiaowei; Fujimoto, Junya; Liu, Hongyu; Minna, John; Wistuba, Ignacio Ivan; Xie, Yang; Xiao, Guanghua	Artificial Intelligence in Lung Cancer Pathology Image Analysis	Objective: Accurate diagnosis and prognosis are essential in lung cancer treatment selection and planning. With the rapid advance of medical imaging technology, whole slide imaging (WSI) in pathology is becoming a routine clinical procedure. An interplay of needs and challenges exists for computer-aided diagnosis based on accurate and efficient analysis of pathology images. Recently, artificial i…	lung cancer; deep learning; pathology image; computer-aided diagnosis; digital pathology; whole-slide imaging	CANCERS	USA	81	6.575
530	2022	Lee, S. H.; Geng, H.; Xiao, Y.	Radiotherapy Standardisation and Artificial Intelligence within the National Cancer Institute's Clinical Trials Network	Artificial intelligence in healthcare refers to the use of complex algorithms designed to conduct certain tasks in an automated manner. Artificial intelligence has a transformative power in radiation oncology to improve the quality and efficiency of patient care, given the increase in volume and complexity of digital data, as well as the multi-faceted and highly technical nature of this field of …	Artificial intelligence; CIRO; IROC; NCTN; Radiotherapy; Standardisation	CLIN ONCOL-UK	USA	1	4.925
531	2008	Stephan, Carsten; Cammann, Henning; Lein, Michael; Miller, Kurt; Jung, Klaus	Re: Application of artificial intelligence to the management of Urological cancer			J UROLOGY	Germany	0	7.6
532	2022	Nishida, Naoshi; Yamakawa, Makoto; Shiina, Tsuyoshi; Mekada, Yoshito; Nishida, Mutsumi; Sakamoto, Naoya; Nishimura, Takashi; Iijima, Hiroko; Hirai, Toshiko; Takahashi, Ken; Sato, Masaya; Tateishi, Ryosuke; Ogawa, Masahiro; Mori, Hideaki; Kitano, Masayuki; Toyoda, Hidenori; Ogawa, Chikara; Kudo, Masatoshi	Artificial intelligence (AI) models for the ultrasonographic diagnosis of liver tumors and comparison of diagnostic accuracies between AI and human experts	Background Ultrasonography (US) is widely used for the diagnosis of liver tumors. However, the accuracy of the diagnosis largely depends on the visual perception of humans. Hence, we aimed to construct artificial intelligence (AI) models for the diagnosis of liver tumors in US. Methods We constructed three AI models based on still B-mode images: model-1 using 24,675 images, model-2 using 57,145 i…	Ultrasonography; Liver tumor; Diagnosis; Artificial intelligence; Deep neural network	J GASTROENTEROL	Japan	5	6.772
533	2021	Chaddad, Ahmad; Katib, Yousef; Hassan, Lama	Future artificial intelligence tools and perspectives in medicine	Purpose of review Artificial intelligence has become popular in medical applications, specifically as a clinical support tool for computer-aided diagnosis. These tools are typically employed on medical data (i.e., image, molecular data, clinical variables, etc.) and used the statistical and machine-learning methods to measure the model performance. In this review, we summarized and discussed the …	artificial intelligence; cancer; deep learning; radiomic	CURR OPIN UROL	China	2	2.808
534	2021	Cepeda, Santiago	APPLICATION OF ARTIFICIAL INTELLIGENCE AND RADIOMICS FOR THE ANALYSIS OF INTRAOPERATIVE ULTRASOUND IMAGES OF BRAIN TUMORS			NEURO-ONCOLOGY	N/A	0	13.029
535	2020	[Anonymous]	Artificial Intelligence classifies Colon Cancer using IR-Imaging			RADIOLOGE	N/A	0	0.803
536	2022	Loeffler, Chiara Maria Lavinia; Bruechle, Nadina Ortiz; Jung, Max; Seillier, Lancelot; Rose, Michael; Laleh, Narmin Ghaffari; Knuechel, Ruth; Brinker, Titus J.; Trautwein, Christian; Gaisa, Nadine T.; Kather, Jakob N.	Artificial Intelligence-based Detection of FGFR3 Mutational Status Directly from Routine Histology in Bladder Cancer: A Possible Preselection for Molecular Testing?	Background: Fibroblast growth factor receptor (FGFR) inhibitor treatment has become the first clinically approved targeted therapy in bladder cancer. However, it requires previous molecular testing of each patient, which is costly and not ubiquitously available. Objective: To determine whether an artificial intelligence system is able to predict mutations of the FGFR3 gene directly from routine h…	Bladder cancer; FGFR3 mutations; Deep learning; Artificial intelligence; Molecular testing for fibroblast growth factor receptor therapy	EUR UROL FOCUS	Germany	16	5.952
537	2022	Cao, Liu-Liu; Peng, Mei; Xie, Xiang; Chen, Gong-Quan; Huang, Shu-Yan; Wang, Jia-Yu; Jiang, Fan; Cui, Xin-Wu; Dietrich, Christoph F.	Artificial intelligence in liver ultrasound	Artificial intelligence (AI) is playing an increasingly important role in medicine, especially in the field of medical imaging. It can be used to diagnose diseases and predict certain statuses and possible events that may happen. Recently, more and more studies have confirmed the value of AI based on ultrasound in the evaluation of diffuse liver diseases and focal liver lesions. It can assess the…	Machine learning; Deep learning; Radiomics; Diffuse liver diseases; Focal liver diseases; Ultrasound	WORLD J GASTROENTERO	China	0	5.374
538	2022	Maserat, Elham	Integration of Artificial Intelligence and CRISPR/Cas9 System for Vaccine Design	The CRISPR/Cas9 system offers a new approach to genome editing and cancer treatment. This approach is able to detect drug targets and genomic analysis of cancer. The use of artificial intelligence (AI) capacity to edit genomes through CRISPR/Cas9 enables modification of gene mutations, molecular simulation. AI approaches include knowledge discovery approaches, antigen and epitope prediction appro…	CRISPR/Cas9; artificial intelligence; vaccine; knowledge discovery; prediction	CANCER INFORM	Iran	0	N/A
539	2020	Abbasi, Jennifer	Artificial Intelligence-Based Skin Cancer Phone Apps Unreliable			JAMA-J AM MED ASSOC	N/A	3	157.335
540	2022	Mutaguchi, Jun; Morooka, Ken'ichi; Kobayashi, Satoshi; Umehara, Aiko; Miyauchi, Shoko; Kinoshita, Fumio; Inokuchi, Junichi; Oda, Yoshinao; Kurazume, Ryo; Eto, Masatoshi	Artificial Intelligence for Segmentation of Bladder Tumor Cystoscopic Images Performed by U-Net with Dilated Convolution	Background: Early intravesical recurrence after transurethral resection of bladder tumors (TURBT) is often caused by overlooking of tumors during TURBT. Although narrow-band imaging and photodynamic diagnosis were developed to detect more tumors than conventional white-light imaging, the accuracy of these systems has been subjective, along with poor reproducibility due to their dependence on the …	artificial intelligence; segmentation; U-Net; dilated convolution; cystoscopy; bladder tumor	J ENDOUROL	Japan	1	2.619
541	2020	[Anonymous]	Artificial Intelligence classifies Colon Cancer using IR-Imaging			HAUTARZT	N/A	0	1.198
542	2019	Summerton, Nick; Cansdale, Martin	Artificial intelligence and diagnosis in general practice			BRIT J GEN PRACT	England	7	6.302
543	2020	Kleesiek, Jens; Murray, Jacob M.; Strack, Christian; Prinz, Sebastian; Kaissis, Georgios; Braren, Rickmer	Artificial intelligence and machine learning in oncologic imaging	Machine learning (ML) is entering many areas of society, including medicine. This transformation has the potential to drastically change medicine and medical practice. These aspects become particularly clear when considering the different stages of oncologic patient care and the involved interdisciplinary and intermodality interactions. In recent publications, computers-in collaboration with huma…	Machine learning; Computer-assisted image processing; Diagnostic imaging; Deep learning; Neural networks (computer)	PATHOLOGE	Germany	0	0.973
544	2019	Lin, D.; Wu, J.; Sun, W.; Liu, C.; Liu, X.; Zhang, Y.; Zhang, J.; Wang, H.; Liu, X.; Yang, X.; Ling, S.	Deep Learning Approach for Automated Tumor Cells Detection and Estimation of PD-L1 22C3 Assay Expression in Lung Adenocarcinoma		PD-L1; Tumor proportion score; Artificial Intelligence	J THORAC ONCOL	N/A	0	20.121
545	2021	Mereu, A.	Female sexual dysfunction after breast cancer surgery prediction with AI		Artificial Intelligence; cancer; breast; surgery	EUR PSYCHIAT	N/A	0	7.156
546	2022	Sandoval, Victor; Chuang, Zachary; Power, Nicholas; Chin, Joseph L. K.	Artificial intelligence for prostate cancer histopathology diagnostics			CUAJ-CAN UROL ASSOC	Canada	0	2.052
547	2021	Tanaka, Ichidai; Furukawa, Taiki; Morise, Masahiro	The current issues and future perspective of artificial intelligence for developing new treatment strategy in non-small cell lung cancer: harmonization of molecular cancer biology and artificial intelligence	Comprehensive analysis of omics data, such as genome, transcriptome, proteome, metabolome, and interactome, is a crucial technique for elucidating the complex mechanism of cancer onset and progression. Recently, a variety of new findings have been reported based on multi-omics analysis in combination with various clinical information. However, integrated analysis of multi-omics data is extremely …	Artificial intelligence; NSCLC	CANCER CELL INT	Japan	8	6.429
548	2020	Abbasi, Jennifer	Artificial Intelligence Improves Breast Cancer Screening in Study			JAMA-J AM MED ASSOC	N/A	3	157.335
549	2018	Miyake, Jun	Artificial Intelligence for Cancer detection and Genetic Research			CANCER SCI	N/A	0	6.518
550	2022	Han, Ruiying; Lin, Nan; Huang, Juan; Ma, Xuelei	Diagnostic accuracy of Raman spectroscopy in oral squamous cell carcinoma (vol 12, 925032, 2022)		raman spectroscopy; OSCC; diagnosis; systematic review; artificial intelligence	FRONT ONCOL	China	0	5.738
551	2020	Ivanics, Tommy; Patel, Madhukar S.; Erdman, Lauren; Sapisochin, Gonzalo	Artificial intelligence in transplantation (machine-learning classifiers and transplant oncology)	Purpose of reviewTo highlight recent efforts in the development and implementation of machine learning in transplant oncology - a field that uses liver transplantation for the treatment of hepatobiliary malignancies - and particularly in hepatocellular carcinoma, the most commonly treated diagnosis in transplant oncology.Recent findingsThe development of machine learning has occurred within three…	artificial intelligence; hepatocellular carcinoma; machine learning; transplant oncology	CURR OPIN ORGAN TRAN	Canada	4	2.269
552	2022	Ilyas, Mohammad	Artificial Intelligence in cancer pathology-hope or hype?			LANCET DIGIT HEALTH	England	1	36.615
553	2021	Schlitter, Anna Melissa; Haberle, Lena; Richter, Caroline; Huss, Ralf; Esposito, Irene	Standardized diagnosis of pancreatic head carcinoma	Most pancreatic ductal adenocarcinomas are localized in the pancreatic head. Due to the complex anatomic relationships with the surrounding organs and vascular structures in the retroperitoneal space and to the presence of numerous transection margins and dissection planes, pancreatic head resections belong to the most complex specimens concerning grossing and sampling for histopathologic analysi…	Artificial intelligence; Grossing technology; Margins of excision; Pancreatectomy; Pancreatic neoplasms	PATHOLOGE	Germany	2	0.973
554	2018	Ferroni, Patrizia; Roselli, Mario; Zanzotto, Fabio M.; Guadagni, Fiorella	Artificial intelligence for cancer-associated thrombosis risk assessment			LANCET HAEMATOL	Italy	7	30.153
555	2017	Lo, Chung-Ming; Iqbal, Usman; Li, Yu-Chuan (Jack)	Cancer quantification from data mining to artificial intelligence			COMPUT METH PROG BIO	China	3	7.027
556	2021	Miura, Motoi; Tanimoto, Tetsuya	Correspondence on a published article in Journal of Cancer Policy		Gastric cancer; ICT; AI; Artificial intelligence	J CANC POLICY	Japan	0	N/A
557	2019	Bi, Wenya Linda; Hosny, Ahmed; Schabath, Matthew B.; Giger, Maryellen L.; Birkbak, Nicolai J.; Mehrtash, Alireza; Allison, Tavis; Arnaout, Omar; Abbosh, Christopher; Dunn, Ian F.; Mak, Raymond H.; Tamimi, Rulla M.; Tempany, Clare M.; Swanton, Charles; Hoffmann, Udo; Schwartz, Lawrence H.; Gillies, Robert J.; Huang, Raymond Y.; Aerts, Hugo J. W. L.	Artificial intelligence in cancer imaging: Clinical challenges and applications	Judgement, as one of the core tenets of medicine, relies upon the integration of multilayered data with nuanced decision making. Cancer offers a unique context for medical decisions given not only its variegated forms with evolution of disease but also the need to take into account the individual condition of patients, their ability to receive treatment, and their responses to treatment. Challeng…	artificial intelligence; cancer imaging; clinical challenges; deep learning; radiomics	CA-CANCER J CLIN	USA	595	286.13
558	2021	Moldogazieva, Nurbubu T.; Mokhosoev, Innokenty M.; Zavadskiy, Sergey P.; Terentiev, Alexander A.	Proteomic Profiling and Artificial Intelligence for Hepatocellular Carcinoma Translational Medicine	Hepatocellular carcinoma (HCC) is the most common primary cancer of the liver with high morbidity and mortality rates worldwide. Since 1963, when alpha-fetoprotein (AFP) was discovered as a first HCC serum biomarker, several other protein biomarkers have been identified and introduced into clinical practice. However, insufficient specificity and sensitivity of these biomarkers dictate the necessi…	proteomics; artificial intelligence; biomarkers; hepatocellular carcinoma; translational medicine	BIOMEDICINES	Russia	7	4.757
559	2019	Nasrazadani, Azadeh; Brufsky, Adam M.	Artificial intelligence-directed prognostication of breast cancer			EBIOMEDICINE	USA	2	11.205
560	2021	Kumar, Subash	The concept of artificial intelligence against pancreatic cancer.			CANCER RES	N/A	0	13.312
561	2020	[Anonymous]	A Turing test for artificial intelligence in cancer			NAT CANCER	N/A	0	23.177
562	2022	Shen, Xin; Yuan, Aolin; Zhang, Kaili	Ultrasound Image under Artificial Intelligence Algorithm in Thoracoscopic Surgery for Papillary Thyroid Carcinoma	This study aimed to investigate the therapeutic effect of thoracoscopic thyroidectomy guided by an ultrasound image based on an artificial intelligence algorithm on papillary thyroid carcinoma. Patients diagnosed with papillary thyroid carcinoma by imaging examination or needle biopsy in hospital were selected. The subjects were randomly divided into the experimental group and the control group. …		SCI PROGRAMMING-NETH	China	0	1.672
563	2019	Leventakos, K.; Helgeson, J.; Mansfield, A. S.; Deering, E.; Schwecke, A.; Adjei, A.; Molina, J.; Hocum, C.; Halfdanarson, T.; Marks, R.; Parikh, K.; Pomerleau, K.; Coverdill, S.; Rammage, M.; Haddad, T.	Implementation of artificial intelligence (AI) for lung cancer clinical trial matching in a tertiary cancer center			ANN ONCOL	N/A	4	51.769
564	2022	Boddu, Raja Sarath Kumar; Karmakar, Partha; Bhaumik, Ankan; Nassa, Vinay Kumar; Vandana; Bhattacharya, Sumanta	Analyzing the impact of machine learning and artificial intelligence and its effect on management of lung cancer detection in covid-19 pandemic	Cancer victims, particularly those with lung cancer, are more susceptible and at higher danger of COVID19 and associated consequences as a result of their compromised immune systems, which makes them particularly sensitive. Because of a variety of circumstances, cancer patients' diagnosis, treatment, and aftercare are very complicated and time-consuming during an epidemic. In such circumstances, …	Covid-19; Epidemic; CT scans; Lung cancer; Artificial intelligence; Machine learning; Algorithms; Techniques	MATER TODAY-PROC	India	3	N/A
565	2019	Lee, Christoph I.; Elmore, Joann G.	Artificial Intelligence for Breast Cancer Imaging: The New Frontier?			JNCI-J NATL CANCER I	USA	5	11.816
566	2021	Bush, K.; Toesca, D.; Baclay, R.; Li, R.; Surucu, M.; Sergeev, R.; Godeny, B.; Lamora, A.; Brougher, N.; Chang, D.	Use of Crowd Innovation to Toward Development of An Artificial Intelligence Based Solution for Pancreatic Tumor Management			MED PHYS	N/A	0	4.506
567	2022	Saini, Geetanjali; Joshi, Shriya; Garlapati, Chakravarthy; Li, Hongxiao; Kong, Jun; Krishnamurthy, Jayashree; Reid, Michelle D.; Aneja, Ritu	Polyploid giant cancer cell characterization: New frontiers in predicting response to chemotherapy in breast cancer	Although polyploid cells were first described nearly two centuries ago, their ability to proliferate has only recently been demonstrated. It also becomes increasingly evident that a subset of tumor cells, polyploid giant cancer cells (PGCCs), play a critical role in the pathophysiology of breast cancer (BC), among other cancer types. In BC, PGCCs can arise in response to therapy-induced stress. T…	Polyploid giant cancer cell; Breast cancer; Patient prognosis; Chemo resistance; Artificial intelligence	SEMIN CANCER BIOL	USA	3	17.012
568	1989	NICOLINI, C; GAGLIO, S; RUGGIERO, C	ARTIFICIAL-INTELLIGENCE TECHNIQUES FOR THE CONTROL OF CANCER-CELLS			CELL BIOPHYS	Italy	2	N/A
569	2019	Forsting, Michael	Artificial Intelligence with Radiology as a Trailblazer for Super-Diagnostics: An Essay			ROFO-FORTSCHR RONTG	Germany	3	2.295
570	2022	Galati, Francesca; Moffa, Giuliana; Pediconi, Federica	Breast imaging: Beyond the detection	Breast cancer is a heterogeneous disease nowadays, including different biological subtypes with a variety of possible treatments, which aim to achieve the best outcome in terms of response to therapy and overall survival. In recent years breast imaging has evolved considerably, and the ultimate goal is to predict these strong phenotypic differences noninvasively. Indeed, breast cancer multiparame…	Digital breast tomosynthesis; Contrast-enhanced mammography; Automated breast ultrasound; Magnetic resonance imaging; Radionuclide breast imaging; Artificial intelligence	EUR J RADIOL	Italy	2	4.531
571	2021	Pinar, Ugo; Pradere, Benjamin; Roupret, Morgan	Artificial intelligence in bladder cancer prognosis: a pathway for personalized medicine	Purpose of review This review aims to provide an update of the results of studies published in the last 2 years involving the use of artificial intelligence in bladder cancer (BCa) prognosis. Recent findings Recently, many studies evaluated various artificial intelligence models to predict BCa evolution using either deep learning or machine learning. Many trials evidenced a better prediction of r…	artificial intelligence; bladder cancer; machine learning; precision medicine; prognosis	CURR OPIN UROL	France	1	2.808
572	2019	Yoon, Hong Jin; Kim, Seunghyup; Kim, Jie-Hyun; Keum, Ji-Soo; Oh, Sang-Il; Jo, Junik; Chun, Jaeyoung; Youn, Young Hoon; Park, Hyojin; Kwon, In Gyu; Choi, Seung Ho; Noh, Sung Hoon	A Lesion-Based Convolutional Neural Network Improves Endoscopic Detection and Depth Prediction of Early Gastric Cancer	In early gastric cancer (EGC), tumor invasion depth is an important factor for determining the treatment method. However, as endoscopic ultrasonography has limitations when measuring the exact depth in a clinical setting as endoscopists often depend on gross findings and personal experience. The present study aimed to develop a model optimized for EGC detection and depth prediction, and we invest…	early gastric cancer; artificial intelligence; convolutional neural networks; endoscopy	J CLIN MED	Korea	59	4.964
573	1998	Francois, C; Remmelink, M; Petein, M; van Velthoven, R; Danguy, A; Wespes, E; Salmon, I; Kiss, R; Decaestecker, C	The chromatin pattern of cell nuclei is of prognostic value for renal cell carcinomas	Using a series of 105 renal cell carcinomas (RCCs) we investigated whether features quantitatively describing the appearance of Feulgen-stained nuclei and, more particularly, of their chromatin (on the basis of computer-assisted microscopy) can contribute any significant prognostic information. Thirty morphonuclear and 8 nuclear DNA content-related variables were thus generated. The actual progno…	renal cell carcinoma; prognosis; Feulgen staining; image cytometry; chromatin pattern; DNA ploidy; artificial intelligence	ANAL CELL PATHOL	Belgium	6	4.133
574	2022	Nakata, Wataru; Mori, Hideo; Tsujimura, Goh; Tsujimoto, Yuichi; Gotoh, Takayoshi; Tsujihata, Masao	Pilot study of an artificial intelligence-based deep learning algorithm to predict time to castration-resistant prostate cancer for metastatic hormone-naive prostate cancer	The object in this study is to develop an artificial intelligence-based deep learning algorithm for prediction of time to castration-resistant prostate cancer by combined androgen blockade therapy in metastatic hormone-naive prostate cancer. We included 180 metastatic hormone-naive prostate cancer patients who initially received combined androgen blockade. We first evaluated whether time to castr…	androgen deprivation therapy; prostate cancer; metastatic; deep learning; artificial intelligence	JPN J CLIN ONCOL	Japan	0	2.925
575	2021	[Anonymous]	Artificial Intelligence classifies Colorectal Cancer based on IR Imaging			PATHOLOGE	N/A	0	0.973
576	2018	Sugimoto, Masahiro	Artificial intelligence-based colorectal cancer screening using urinary polyamines			CANCER SCI	N/A	0	6.518
577	2021	Pecere, Silvia; Milluzzo, Sebastian Manuel; Esposito, Gianluca; Dilaghi, Emanuele; Telese, Andrea; Eusebi, Leonardo Henry	Applications of Artificial Intelligence for the Diagnosis of Gastrointestinal Diseases	The development of convolutional neural networks has achieved impressive advances of machine learning in recent years, leading to an increasing use of artificial intelligence (AI) in the field of gastrointestinal (GI) diseases. AI networks have been trained to differentiate benign from malignant lesions, analyze endoscopic and radiological GI images, and assess histological diagnoses, obtaining e…	artificial intelligence; radiomics; deep learning; gastrointestinal lesions; gastrointestinal cancers	DIAGNOSTICS	Italy	3	3.992
578	2022	Fan, Lin; Huang, Ting; Lou, Doudou; Peng, Zengzhou; He, Yongqi; Zhang, Xinyu; Gu, Ning; Zhang, Yu	Artificial Intelligence-Aided Multiple Tumor Detection Method Based on Immunohistochemistry-Enhanced Dark-Field Imaging	The immunohistochemical method serves as one of the most practical tools in clinical cancer detection and thus has great application value to overcome the existing limits of the conventional method and further improve the detecting efficiency and sensitivity. This study employed 3,3'-diaminobenzidine (DAB), a conventional color indicator for immunohistochemistry, as a novel high-sensitive scatter…		ANAL CHEM	China	1	8.008
579	2021	Giulietti, Matteo; Cecati, Monia; Sabanovic, Berina; Scire, Andrea; Cimadamore, Alessia; Santoni, Matteo; Montironi, Rodolfo; Piva, Francesco	The Role of Artificial Intelligence in the Diagnosis and Prognosis of Renal Cell Tumors	The increasing availability of molecular data provided by next-generation sequencing (NGS) techniques is allowing improvement in the possibilities of diagnosis and prognosis in renal cancer. Reliable and accurate predictors based on selected gene panels are urgently needed for better stratification of renal cell carcinoma (RCC) patients in order to define a personalized treatment plan. Artificial…	renal cancer; machine learning; artificial neural networks; support vector machines; random forests; NGS	DIAGNOSTICS	Italy	7	3.992
580	2019	Alabdulkareem, Ahmad	Artificial Intelligence and Dermatologists: Friends or Foes?			J DERMATOL DERMATOL	Ireland	1	N/A
581	2019	Ishioka, Mitsuaki; Hirasawa, Toshiaki; Yoshimizu, Shoichi; Horiuchi, Yusuke; Ishiyama, Akiyoshi; Yoshio, Toshiyuki; Tsuchida, Tomohiro; Fujisaki, Junko; Tada, Tomohiro	ARTIFICIAL INTELLIGENCE FOR DETECTING GASTRIC CANCER FROM VIDEO IMAGES			GASTROENTEROLOGY	N/A	0	33.883
582	2022	Kriegsmann, Katharina; Lobers, Frithjof; Zgorzelski, Christiane; Kriegsmann, Joerg; Janssen, Charlotte; Meliss, Rolf Ruedinger; Muley, Thomas; Sack, Ulrich; Steinbuss, Georg; Kriegsmann, Mark	Deep learning for the detection of anatomical tissue structures and neoplasms of the skin on scanned histopathological tissue sections	Basal cell carcinoma (BCC), squamous cell carcinoma (SqCC) and melanoma are among the most common cancer types. Correct diagnosis based on histological evaluation after biopsy or excision is paramount for adequate therapy stratification. Deep learning on histological slides has been suggested to complement and improve routine diagnostics, but publicly available curated and annotated data and usab…	deep learning; pathology; artificial intelligence; dermatopathology; digital pathology; deep learning - artificial neural network	FRONT ONCOL	Germany	0	5.738
583	2022	Kuwahara, Takamichi; Hara, Kazuo; Mizuno, Nobumasa; Haba, Shin; Okuno, Nozomi; Kuraishi, Yasuhiro; Fumihara, Daiki; Yanaidani, Takafumi; Ishikawa, Sho; Yasuda, Tsukasa; Yamada, Masanori; Onishi, Sachiyo; Yamada, Keisaku; Tanaka, Tsutomu; Tajika, Masahiro; Niwa, Yasumasa; Yamaguchi, Rui; Shimizu, Yasuhiro	Artificial intelligence using deep learning analysis of endoscopic ultrasonography images for the differential diagnosis of pancreatic masses	Background There are several types of pancreatic mass, so it is important to distinguish between them before treatment. Artificial intelligence (AI) is a mathematical technique that automates learning and recognition of data patterns. This study aimed to investigate the efficacy of our AI model using endoscopic ultrasonography (EUS) images of multiple types of pancreatic mass (pancreatic ductal a…		ENDOSCOPY	Japan	2	9.776
584	2019	Fry, Andrea L.	Technology and Humanity		artificial intelligence; electronic health record; cancer	CLIN J ONCOL NURS	USA	1	1.283
585	2022	Tang, Fuk-Hay; Cheung, Eva-Yi-Wah; Wong, Hiu-Lam; Yuen, Chun-Ming; Yu, Man-Hei; Ho, Pui-Ching	Radiomics from Various Tumour Volume Sizes for Prognosis Prediction of Head and Neck Squamous Cell Carcinoma: A Voted Ensemble Machine Learning Approach	Background: Traditionally, cancer prognosis was determined by tumours size, lymph node spread and presence of metastasis (TNM staging). Radiomics of tumour volume has recently been used for prognosis prediction. In the present study, we evaluated the effect of various sizes of tumour volume. A voted ensemble approach with a combination of multiple machine learning algorithms is proposed for progn…	radiomics; radiotherapy; artificial intelligence (AI); HNSCC; GTV; PTV; prognosis prediction; head and neck cancer; TCIA; machine learning	LIFE-BASEL	China	1	3.251
586	2022	Urso, Luca; Manco, Luigi; Castello, Angelo; Evangelista, Laura; Guidi, Gabriele; Castellani, Massimo; Florimonte, Luigia; Cittanti, Corrado; Turra, Alessandro; Panareo, Stefano	PET-Derived Radiomics and Artificial Intelligence in Breast Cancer: A Systematic Review	Breast cancer (BC) is a heterogeneous malignancy that still represents the second cause of cancer-related death among women worldwide. Due to the heterogeneity of BC, the correct identification of valuable biomarkers able to predict tumor biology and the best treatment approaches are still far from clear. Although molecular imaging with positron emission tomography/computed tomography (PET/CT) ha…	radiomics; artificial intelligence; AI; machine-learning; deep-learning; breast cancer; positron emission tomography; PET; CT	INT J MOL SCI	Italy	2	6.208
587	2020	Sultan, Ahmed S.; Elgharib, Mohamed A.; Tavares, Tiffany; Jessri, Maryam; Basile, John R.	The use of artificial intelligence, machine learning and deep learning in oncologic histopathology	Background Recently, there has been a momentous drive to apply advanced artificial intelligence (AI) technologies to diagnostic medicine. The introduction of AI has provided vast new opportunities to improve health care and has introduced a new wave of heightened precision in oncologic pathology. The impact of AI on oncologic pathology has now become apparent, and its use with respect to oral onc…	artificial intelligence; computational pathology; deep learning; digital pathology; head and neck cancer; machine learning; oncologic histopathology	J ORAL PATHOL MED	USA	28	3.539
588	2021	Gandi, Carlo; Vaccarella, Luigi; Bientinesi, Riccardo; Racioppi, Marco; Pierconti, Francesco; Sacco, Emilio	Bladder cancer in the time of machine learning: Intelligent tools for diagnosis and management	Machine learning (ML) is the subfield of artificial intelligence (AI), born from the marriage between statistics and computer science, with the unique purpose of building prediction algorithms able to improve their performances by automatically learning from massive data sets. The availability of ever-growing computational power and highly evolved pattern recognition software has led to the sprea…	Bladder cancer; machine learning; artificial intelligence; neural network; deep learning	UROLOGIA J	Italy	4	N/A
589	2022	Huang, Jun; Zhao, Chunbei; Zhang, Xinhe; Zhao, Qiaohui; Zhang, Yanting; Chen, Liping; Dai, Guifu	Hepatitis B virus pathogenesis relevant immunosignals uncovering amino acids utilization related risk factors guide artificial intelligence-based precision medicine	Background: Although immune microenvironment-related chemokines, extracellular matrix (ECM), and intrahepatic immune cells are reported to be highly involved in hepatitis B virus (HBV)-related diseases, their roles in diagnosis, prognosis, and drug sensitivity evaluation remain unclear. Here, we aimed to study their clinical use to provide a basis for precision medicine in hepatocellular carcinom…	hepatitis B virus; hepatocellular carcinoma; tumor microenvironment (TME); artificial inteligence-AI; anti-tumor drug; prognosis; amino acids utilization	FRONT PHARMACOL	China	0	5.988
590	2020	Pfaehler, Elisabeth; Mesotten, Liesbet; Kramer, Gem; Thomeer, Michiel; Vanhove, Karolien; de Jong, Johan; Adriaensens, Peter; Hoekstra, Otto S.; Boellaard, Ronald	Textural Feature Based Segmentation: A Repeatable and Accurate Segmentation Approach for Tumors in PET Images	In oncology, Positron Emission Tomography (PET) is frequently performed for cancer staging and treatment monitoring. Metabolic active tumor volume (MATV) as well as total MATV (TMATV - including primary tumor, lymph nodes and metastasis) derived from PET images have been identified as prognostic factor or for evaluating treatment efficacy in cancer patients. To this end a segmentation approach wi…	Tumor segmentation; PET; Textural feature segmentation; Repeatability; Artificial intelligence	COMM COM INF SC	Netherlands	1	N/A
591	2021	Wu, Lin; Wei, Donghui; Yang, Ning; Lei, Hong; Wang, Yun	Artificial Intelligence Algorithm-Based Analysis of Ultrasonic Imaging Features for Diagnosis of Pregnancy Complicated with Brain Tumor	This research was to explore the accuracy of ultrasonic diagnosis based on artificial intelligence algorithm in the diagnosis of pregnancy complicated with brain tumors. In this study, 18 patients with pregnancy complicated with brain tumor confirmed by pathology were selected as the research object. Ultrasound contrast based on artificial bee colony algorithm was performed and diagnosed by exper…		J HEALTHC ENG	China	3	3.822
592	2021	Stefanisinova, Nikola; Muthova, Nikoleta Jakus; Strangfeldova, Jana; Sulajova, Katarina	Implementation and Application of Artificial Intelligence in Selected Public Services	Data-intensive technologies, such as artificial intelligence, imply huge opportunities for transforming the delivery of healthcare and social services, improving people's quality of life and working in the health and welfare system. The aim of this paper is to present examples of the implementation of artificial intelligence techniques in healthcare and social services and to sketch the trends an…	artificial intelligence; public services; healthcare services; social services	CROAT COMP PUBLIC AD	Slovakia	0	N/A
593	2022	Lenis, Andrew T.; Litwin, Mark S.	Does Artificial Intelligence Meaningfully Enhance Cystoscopy?			JNCI-J NATL CANCER I	USA	0	11.816
594	2020	Ma, C.; Zhou, J.; Xu, X.; Guo, J.; Han, M.; Gao, Y.; Wang, Z.; Zhou, J.	Artificial Intelligence Based Auto-Contouring of CTV for Cervical Cancer			RADIOTHER ONCOL	N/A	0	6.901
595	2019	Modlin, I; Kidd, M.; Drozdov, I; Bodei, L.; Malczewska, A.; Matar, S.	Automated Finger Prick Blood Genomic Diagnosis of Neuroendocrine Tumors		netest; biomarker; transcriptome; algorithm; artificial intelligence; blood; liquid biopsy	NEUROENDOCRINOLOGY	N/A	0	5.135
596	2021	Park, Youngjun; Heider, Dominik; Hauschild, Anne-Christin	Integrative Analysis of Next-Generation Sequencing for Next-Generation Cancer Research toward Artificial Intelligence	Simple Summary In recent years both research areas of next-generation sequencing and artificial intelligence have grown remarkably. Their intersection simultaneously gave rise to a panacea of different algorithms and applications. This article delineates tailored machine learning and systems biology approaches and combinations thereof that tackle the various challenges that arise in the face of b…	next-generation sequencing; systems biology; pathway; biological network; machine learning; deep neural network; artificial intelligence	CANCERS	Germany	6	6.575
597	2022	Yaminifar, Leila; Altisench Jane, Barbara; Tarraga Lopez, Pedro Juan; Doudaran, Pooya Jafari; Endo Milan, Jesus Yasoda; Hivechi, Nafiseh	A review on endometrial cancer; artificial intelligence, imaging modalities	Endometrial cancer is one of the most common cancers among women especially in urban areas. The appearance of symptoms such as abnormal uterine bleeding or infertility on clinical examination increases the risk of endometrial lesion. Vaginal ultrasound and diagnostic hysteroscopy are common gynecological examinations for endometrial lesions. Endometrial cancer is often diagnosed in the early stag…	Artificial intelligence; endometrial cancer; imaging modalities	MED BALEAR	Iran	0	N/A
598	2020	Fujiyoshi, Kenji; Vayrynen, Juha P.; Borowsky, Jennifer; Papke, David J., Jr.; Arima, Kota; Haruki, Koichiro; Kishikawa, Junko; Akimoto, Naohiko; Ugai, Tomotaka; Lau, Mai Chan; Gu, Simeng; Shi, Shanshan; Zhao, Melissa; Da Silva, Annacarolina Fabiana Lucia; Twombly, Tyler S.; Nan, Hongmei; Meyerhardt, Jeffrey A.; Song, Mingyang; Zhang, Xuehong; Wu, Kana; Chan, Andrew T.; Fuchs, Charles S.; Lennerz…	Tumour budding, poorly differentiated clusters, and T-cell response in colorectal cancer	Background: Tumour budding and poorly differentiated clusters (PDC) represent forms of tumour invasion. We hypothesised that T-cell densities (reflecting adaptive anti-tumour immunity) might be inversely associated with tumour budding and PDC in colorectal carcinoma. Methods: Utilising 915 colon and rectal carcinomas in two U.S.-wide prospective cohort studies, and multiplex immunofluorescence co…	adenocarcinoma; artificial intelligence, clinical outcomes; epithelial mesenchymal transition; host-tumour interaction; molecular pathological epidemiology	EBIOMEDICINE	USA	23	11.205
599	2022	Starnes, Sandra L.	Commentary: Artificial intelligence for pulmonary nodules: Machines to diagnosis cancer			J THORAC CARDIOV SUR	USA	0	6.439
600	2021	Mascarenhas, Miguel; Ribeiro, Tiago; Afonso, Joao; Sousa Ferreira, Joao Pedro; Vilas-Boas, Filipe; Jorge, Renato Natal; Pereira, Pedro; Macedo, Guilherme	Artificial Intelligence and Digital Single-Operator Cholangioscopy: automatic identification of tumor vessels in patients with indeterminate biliary strictures.			J HEPATOL	N/A	0	30.083
601	2021	Afonso, Joao; Mascarenhas, Miguel; Ribeiro, Tiago; Ferreira, Joao; Boas, Filipe Vilas; Parente, Marco; Natal, Renato; Pereira, Pedro; Macedo, Guilherme	Artificial Intelligence and Digital Single-operator Cholangioscopy: Automatic Identification of Tumor Vessels in Patients with Indeterminate Biliary Stenosis			AM J GASTROENTEROL	N/A	0	12.045
602	2019	Xu, Jiangchang; Jing, Mengjie; Wang, Shiming; Yang, Cuiping; Chen, Xiaojun	A review of medical image detection for cancers in digestive system based on artificial intelligence	Introduction: At present, cancer imaging examination relies mainly on manual reading of doctors, which requests a high standard of doctors? professional skills, clinical experience, and concentration. However, the increasing amount of medical imaging data has brought more and more challenges to radiologists. The detection of digestive system cancer (DSC) based on artificial intelligence (AI) can …	Digestive system cancer; artificial intelligence; medical imaging detection; deep learning; computer assist surgery	EXPERT REV MED DEVIC	China	12	3.439
603	2022	Villa-Camacho, Juan C.; Baikpour, Masoud; Chou, Shinn-Huey S.	Artificial Intelligence for Breast US	US is a widely available, commonly used, and indispensable imaging modality for breast evaluation. It is often the primary imaging modality for the detection and diagnosis of breast cancer in low-resource settings. In addition, it is frequently employed as a supplemental screening tool via either whole breast handheld US or automated breast US among women with dense breasts. In recent years, a va…	artificial intelligence; breast cancer screening; computer-aided detection; computer-aided diagnosis; ultrasound	J BREAST IMAGING	USA	0	N/A
604	2020	Zhao, Lin; Bai, Chun-Xue; Zhu, Yu	Diagnostic value of artificial intelligence in early-stage lung cancer			CHINESE MED J-PEKING	China	4	6.133
605	2020	Bibault, Jean-Emmanuel; Xing, Lei	Screening for chronic obstructive pulmonary disease with artificial intelligence			LANCET DIGIT HEALTH	USA	3	36.615
606	2019	Mitne Neto, Miguel; Fornari, Alexandre Ricardo; Moreira, Luciana Peniche; Burger, Matheus; Oku, Andre; Pereira, Luciana Guilhermino; Stabellini, Raquel; Valim, Gabriela Rampazzo; Eulalio, Otavio Jose; Colleoni, Gisele Wally; Santoro, Ilka Lopes; Pintao, Maria Carolina; Agata Stiepcich, Monica Maria; Felipe-Silva, Aloisio Souza; Ramalho, Rodrigo Fernandes; Marco Antonio, David Santos; Fraga, Ana M…	Performance and validation of a tumor mutation profiling, based on artificial intelligence annotation, to assist oncology decision making.			J CLIN ONCOL	N/A	0	50.717
607	2020	Grigore, Mihaela; Popovici, Razvan Mihai; Gafitanu, Dumitru; Himiniuc, Loredana; Murarasu, Mara; Micu, Romeo	Logistic models and artificial intelligence in the sonographic assessment of adnexal masses - a systematic review of the literature	Adnexal masses are common, yet challenging, in gynecological practice. Making the differential diagnosis between their benign and malignant condition is essential for optimal surgical management, but reliable pre-surgical differentiation is sometimes difficult using clinical features, ultrasound examination, or tumor markers alone. A possible way to improve the diagnosis is using artificial intel…	artificial intelligence; deep learning; diagnosis; image interpretation; computer-assisted	MED ULTRASON	Romania	4	1.75
608	2021	Senthilkumar, Geeitha; Ramakrishnan, Jothilakshmi; Frnda, Jaroslav; Ramachandran, Manikandan; Gupta, Deepak; Tiwari, Prayag; Shorfuzzaman, Mohammad; Mohammed, Mazin Abed	Incorporating Artificial Fish Swarm in Ensemble Classification Framework for Recurrence Prediction of Cervical Cancer	IoT has facilitated predominant advancements in cancer research by incorporating Artificial intelligence (AI) that enables human decision-makers to achieve a better decision. Recently, Least Absolute Shrinkage and Selection Operator (LASSO) classifier has launched in predicting recurrence cancer genes in the cervix. At the initial phase, the recurrence gene expression of lncRNA is collected from …	Cervical cancer; Cancer; Artificial intelligence; Feature extraction; Gene expression; Prognostics and health management; Deep learning; Artificial intelligence; cervical cancer; feature selection; the Internet of Things (IoT); recurrence prediction; risk score	IEEE ACCESS	India	10	3.476
609	2020	[Anonymous]	Cooperation between Clinicians and Artificial Intelligence Aids Skin Cancer Diagnosis			J INVEST DERMATOL	N/A	0	7.59
610	2022	Hameed, Bahrudeen Shahul; Krishnan, Uma Maheswari	Artificial Intelligence-Driven Diagnosis of Pancreatic Cancer	Simple Summary Pancreatic cancer poses a grave threat to mankind, due to its poor prognosis and aggressive nature. An accurate diagnosis is critical for implementing a successful treatment plan given the risk of exacerbation. The diagnosis of pancreatic cancer relies on medical imaging, which provides inaccurate information about the prognosis of the patient and makes it difficult for clinicians …	pancreatic cancer; artificial intelligence; deep learning; cancer imaging; risk prediction	CANCERS	India	0	6.575
611	2021	Reddy, Ravikanth	Imaging diagnosis of bronchogenic carcinoma (the forgotten disease) during times of COVID-19 pandemic: Current and future perspectives	Patients with bronchogenic carcinoma comprise a high-risk group for coronavirus disease 2019 (COVID-19), pneumonia and related complications. Symptoms of COVID-19 related pulmonary syndrome may be similar to deteriorating symptoms encountered during bronchogenic carcinoma progression. These resemblances add further complexity for imaging assessment of bronchogenic carcinoma. Similarities between …	COVID-19; Bronchogenic carcinoma; Immune checkpoint inhibitor-related pneumonitis; Prioritizing imaging; Surveillance of lung nodules; Artificial intelligence	WORLD J CLIN ONCOL	India	0	N/A
612	2021	Wang, Yu-Feng; Tadimalla, Sirisha; Hayden, Amy J.; Holloway, Lois; Haworth, Annette	Artificial intelligence and imaging biomarkers for prostate radiation therapy during and after treatment	Magnetic resonance imaging (MRI) is increasingly used in the management of prostate cancer (PCa). Quantitative MRI (qMRI) parameters, derived from multi-parametric MRI, provide indirect measures of tumour characteristics such as cellularity, angiogenesis and hypoxia. Using Artificial Intelligence (AI), relevant information and patterns can be efficiently identified in these complex data to develo…	artificial intelligence; local relapse; magnetic resonance imaging; prostate cancer; quantitative imaging biomarkers; radiation therapy	J MED IMAG RADIAT ON	Australia	1	1.667
613	2020	Kunstman, John W.	Artificial Intelligence in Cancer Staging: Limitless Potential or Passing Fad?			ANN SURG ONCOL	USA	0	4.339
614	2020	Xia, X.; Wang, J.; Zhang, Z.; Hu, W.	Artificial Intelligence-Assisted Full-Process Solution for Rectal Cancer Radiotherapy			INT J RADIAT ONCOL	N/A	0	8.013
615	2018	Khorana, Alok A.	Artificial intelligence for cancer-associated thrombosis risk assessment reply			LANCET HAEMATOL	USA	0	30.153
616	2018	van der Waal, I.	Skin cancer diagnosed using artificial intelligence on clinical images			ORAL DIS	Netherlands	3	4.068
617	2017	Taher, Fatma	Early Detection of Lung Cancer based on Artificial Intelligence Techniques				Emirates	0	N/A
618	2022	Ma, Jun; Vaishnani, Deep K.; Lin, Rixu; Lyu, Jiayu; Ni, Bingyan; Zhang, Yang; Hu, Mengjun; Chen, Guorong	Artificial intelligence in bladder cancer: current trends and future possibilities			CHINESE MED J-PEKING	China	0	6.133
619	2021	Tzelves, Lazaros; Varkarakis, Ioannis; Anastasiou, Athanasios; Skolarikos, Andreas; Manolitsis, Ioannis; Valachis, Antonios; Autexier, Serge; Itu, Lucian; Ivanovic, Mirjana; Kosmidis, Thanos; Perakis, Konstantinos; Rust, Johannes; Kosmidis, Paris	ARTIFICIAL INTELLIGENCE SUPPORTING CANCER PATIENTS ACROSS EUROPE- THE ASCAPE PROJECT			J UROLOGY	N/A	0	7.6
620	2021	Ballester, Pedro J.; Carmona, Javier	Artificial intelligence for the next generation of precision oncology			NPJ PRECIS ONCOL	USA	6	10.092
621	2018	Hamamoto, Ryuji	Development of the integrated cancer medical system using artificial intelligence			CANCER SCI	N/A	0	6.518
622	2018	Thompson, Reid F.; Valdes, Gilmer; Fuller, Clifton David; Carpenter, Colin M.; Morin, Olivier; Aneja, Sanjay; Lindsay, William D.; Aerts, Hugo J. W. L.; Agrimson, Barbara; Deville, Curtiland, Jr.; Rosenthal, Seth A.; Yu, James B.; Thomas, Charles R., Jr.	Artificial Intelligence in Radiation Oncology Imaging			INT J RADIAT ONCOL	USA	10	8.013
623	2021	Minatta, J. N.; Deza, D.; Aineseder, M.; Nunez, M. Mestas; Mosquera, C.; Lupinacci, L.; Benitez, S.; Seehaus, A.; Luna, D.; Beresnak, A.; Diaz, F.	Radiomic Signature to Predict Outcomes in EGFR-Mutant Non-Small Cell Lung Cancer		Artificial Intelligence; EGFR; lung cancer	J THORAC ONCOL	N/A	0	20.121
624	2020	Bibault, J. E.; Xing, L.	Predicting Survival in Prostate Cancer Patients with Interpretable Artificial Intelligence			INT J RADIAT ONCOL	N/A	0	8.013
625	2021	Kusano, Chika	Artificial intelligence for gastric cancer: can we make further progress?			ENDOSCOPY	Japan	0	9.776
626	2022	Zhang, Dewei; Zhu, Weiyi; Guo, Jun; Chen, Wei; Gu, Xin	Application of artificial intelligence in glioma researches: A bibliometric analysis	BackgroundThere have been no researches assessing the research trends of the application of artificial intelligence in glioma researches with bibliometric methods. PurposeThe aim of the study is to assess the research trends of the application of artificial intelligence in glioma researches with bibliometric analysis. MethodsDocuments were retrieved from web of science between 1996 and 2022. The …	glioma; bibliometric analysis; R studio; artificial intelligence; bibliometrix	FRONT ONCOL	China	0	5.738
627	2021	Lancellotti, Cesare; Cancian, Pierandrea; Savevski, Victor; Kotha, Soumya Rupa Reddy; Fraggetta, Filippo; Graziano, Paolo; Di Tommaso, Luca	Artificial Intelligence & Tissue Biomarkers: Advantages, Risks and Perspectives for Pathology	Tissue Biomarkers are information written in the tissue and used in Pathology to recognize specific subsets of patients with diagnostic, prognostic or predictive purposes, thus representing the key elements of Personalized Medicine. The advent of Artificial Intelligence (AI) promises to further reinforce the role of Pathology in the scenario of Personalized Medicine: AI-based devices are expected…	biomarker; artificial intelligence; pathology; personalized medicine	CELLS-BASEL	Italy	7	7.666
628	2022	Nishida, Naoshi; Kudo, Masatoshi	Artificial intelligence models for the diagnosis and management of liver diseases	With the development of more advanced methods for the diagnosis and treatment of diseases, the data required for medical care are becoming complex, and misinterpretation of information due to human error may result in serious consequences. Human error can be avoided with the support of artificial intelligence (AI). AI models trained with various medical data for diagnosis and management of liver …	Liver diseases; Liver neoplasms; Artificial intelligence; Deep learning; Ultrasonography	ULTRASONOGRAPHY	Japan	0	4.725
629	2021	Ensenyat-Mendez, Miquel; Llinas-Arias, Pere; Orozco, Javier I. J.; iniguez-Munoz, Sandra; Salomon, Matthew P.; Sese, Borja; DiNome, Maggie L.; Marzese, Diego M.	Current Triple-Negative Breast Cancer Subtypes: Dissecting the Most Aggressive Form of Breast Cancer	Triple-negative breast cancer (TNBC) is a highly heterogeneous disease defined by the absence of estrogen receptor (ER) and progesterone receptor (PR) expression, and human epidermal growth factor receptor 2 (HER2) overexpression that lacks targeted treatments, leading to dismal clinical outcomes. Thus, better stratification systems that reflect intrinsic and clinically useful differences between…	triple-negative breast cancer; TNBC; molecular subtype of breast cancer; epigenetics; clustering; artificial intelligence-AI; classification; precision medicine	FRONT ONCOL	USA	28	5.738
630	2022	Kroschke, Jonas; von Stackelberg, Oyunbileg; Heussel, Claus Peter; Wielpuetz, Mark Oliver; Kauczor, Hans-Ulrich	Imaging Biomarkers in Thoracic Oncology: Current Advances in the Use of Radiomics in Lung Cancer Patients and its Potential Use for Therapy Response Prediction and Monitoring	Background Non-small cell lung cancer (NSCLC) is the leading cause of cancer-related deaths. The development of therapies targeting molecular alterations has significantly improved the treatment of NSCLC patients. To identify these targets, tumor phenotyping is required, with tissue biopsies and molecular pathology being the gold standard. Some patients do not respond to targeted therapies and ma…	radiomics; artificial intelligence; imaging biomarkers; non-small cell lung cancer; tumor heterogeneity	ROFO-FORTSCHR RONTG	Germany	1	2.295
631	2020	Chahal, Daljeet; Byrne, Michael F.	A primer on artificial intelligence and its application to endoscopy	Artificial intelligence (AI) has emerged as a powerful and exciting new technology poised to impact many aspects of health care. In endoscopy, AI is now being used to detect and characterize benign and malignant GI lesions and assess malignant lesion depth of invasion. It will undoubtedly also find use in capsule endoscopy and inflammatory bowel disease. Herein, we provide the general endoscopist…		GASTROINTEST ENDOSC	Canada	17	10.396
632	2022	Tian, Xiufang; Li, Cuihua; Hou, Yong; Xie, Jian; Song, Meijuan; Liu, Kun; Zhou, Jing	Artificial intelligence in brachytherapy for cervical cancer	Brachytherapy (BT) consists in the insertion of radioactive implants directly into the tissue through an applicator, in order to kill tumor cells. This is for the tumor tissue to receive a higher dose, whereas the surrounding normal tissues receive a lower dose of radiation because of the rapid fall of the dose. Because of the special anatomical position of the cervix, smaller organ mobility, and…	Artificial Intelligence; brachytherapy; cervical cancer	J CANCER RES THER	China	0	1.331
633	2022	Dum, David; Henke, Tjark L. C.; Mandelkow, Tim; Bady, Elena; Raedler, Jonas B.; Simon, Ronald; Sauter, Guido; Lennartz, Maximilian; Wilczak, Waldemar; Burandt, Eike; Steurer, Stefan; Blessin, Niclas C.	Semi-automated validation and quantification of CTLA-4 in 90 different Tumor entities using multiple antibodies and artificial intelligence			CANCER IMMUNOL RES	N/A	0	12.02
634	2018	Baba, Hideo; Sese, Jun	Application of Artificial Intelligence (AI) to cancer research and clinical practice			CANCER SCI	N/A	0	6.518
635	2021	Kezlarian, Brie; Lin, Oscar	Artificial Intelligence in Thyroid Fine Needle Aspiration Biopsies	Background: From cell phones to aerospace, artificial intelligence (AI) has wide-reaching influence in the modern age. In this review, we discuss the application of AI solutions to an equally ubiquitous problem in cytopathology - thyroid fine needle aspiration biopsy (FNAB). Thyroid nodules are common in the general population, and FNAB is the sampling modality of choice. The resulting prevalence…	Artificial intelligence; Machine learning; Thyroid fine needle aspiration biopsy	ACTA CYTOL	USA	4	3
636	2019	Shkolyar, Eugene; Jia, Xiao; Chang, Timothy C.; Trivedi, Dharati; Mach, Kathleen E.; Meng, Max Q. -H.; Xing, Lei; Liao, Joseph C.	Augmented Bladder Tumor Detection Using Deep Learning	Adequate tumor detection is critical in complete transurethral resection of bladder tumor (TURBT) to reduce cancer recurrence, but up to 20% of bladder tumors are missed by standard white light cystoscopy. Deep learning augmented cystoscopy may improve tumor localization, intraoperative navigation, and surgical resection of bladder cancer. We aimed to develop a deep learning algorithm for augment…	Bladder cancer; Computer-assisted image analysis; Cystoscopy; Deep learning; Diagnostic imaging	EUR UROL	USA	68	24.267
637	2021	Dum, D.; Blessin, N. C.; Henke, T. L.; Mandelkow, T.; Bady, E.; Raedler, J.; Simon, R.; Sauter, G.; Lennartz, M.; Wilczak, W.; Burandt, E.	Semi-automated validation and quantification of CTLA-4 in 90 different Tumor entities using multiple antibodies and artificial intelligence			AM J CLIN PATHOL	N/A	0	5.4
638	2022	Rovcanin, A.; Skopljak, S.; Suleiman, S.; Smajovic, A.; Becic, E.; Becic, F.; Becirovic, L. Spahic; Pokvic, L. Gurbeta; Badnjevic, A.	Application of artificial intelligence in diagnosis and therapy of prostate cancer	Prostate cancer is one of the most commonly diagnosed malignant diseases and second leading cause of death connected with cancer in men. Diagnosis and therapy of prostate cancer involves interpretation of information from variant sources which can help us to make a final decision like level od PSA (prostate specific antigen), prostatic acid phosphatase (PAP), free to total PSA ratio, genomic biom…	prostate cancer; PSA; prostatic acid phospahatase; Gleans score; artificial intelligence	IFAC PAPERSONLINE	Herceg	0	N/A
639	2020	Pedersen, Mangor; Verspoor, Karin; Jenkinson, Mark; Law, Meng; Abbott, David F.; Jackson, Graeme D.	Artificial intelligence for clinical decision support in neurology	Artificial intelligence is one of the most exciting methodological shifts in our era. It holds the potential to transform healthcare as we know it, to a system where humans and machines work together to provide better treatment for our patients. It is now clear that cutting edge artificial intelligence models in conjunction with high-quality clinical data will lead to improved prognostic and diag…	artificial intelligence; neurology; augmented intelligence; deep learning; ethics	BRAIN COMMUN	Australia	13	N/A
640	2021	Dum, D.; Henke, T. L. C.; Mandelkow, T.; Bady, E.; Simon, R.; Sauter, G.; Steuerer, S.; Wilczak, W.; Burandt, E.; Raedler, J.; Lennartz, M.; Blessin, N. C.	SEMI-AUTOMATED VALIDATION AND QUANTIFICATION OF CTLA-4 IN 90 DIFFERENT TUMOR ENTITIES USING MULTIPLE ANTIBODIES AND ARTIFICIAL INTELLIGENCE			J IMMUNOTHER CANCER	N/A	0	12.469
641	2022	Dalton, Leslie	Artificial Intelligence Grading of Breast Cancer: A Study of Ensemble Learning			LAB INVEST	N/A	1	5.502
642	2022	Ginghina, Octav; Hudita, Ariana; Zamfir, Marius; Spanu, Andrada; Mardare, Mara; Bondoc, Irina; Buburuzan, Laura; Georgescu, Sergiu Emil; Costache, Marieta; Negrei, Carolina; Nitipir, Cornelia; Galateanu, Bianca	Liquid Biopsy and Artificial Intelligence as Tools to Detect Signatures of Colorectal Malignancies: A Modern Approach in Patient's Stratification	Colorectal cancer (CRC) is the second most frequently diagnosed type of cancer and a major worldwide public health concern. Despite the global efforts in the development of modern therapeutic strategies, CRC prognosis is strongly correlated with the stage of the disease at diagnosis. Early detection of CRC has a huge impact in decreasing mortality while pre-lesion detection significantly reduces …	liquid biopsy; colorectal cancer; patients stratification; artificial intelligence; robotic surgery	FRONT ONCOL	Romania	3	5.738
643	2022	Turai, Peter Istvan; Herold, Zoltan; Nyiro, Gabor; Borka, Katalin; Micsik, Tamas; Toke, Judit; Szuecs, Nikolette; Toth, Miklos; Patocs, Attila; Igaz, Peter	Tissue miRNA Combinations for the Differential Diagnosis of Adrenocortical Carcinoma and Adenoma Established by Artificial Intelligence	Simple Summary The histological differential diagnosis of adrenocortical adenoma and carcinoma is difficult and requires great expertise. MiRNAs were shown to be useful for the differential diagnosis of benign and malignant tumors of several organs, and several findings have suggested their utility in adrenocortical tumors as well. Here, we have selected tissue miRNAs based on the literature sear…	adrenocortical carcinoma; adenoma; adrenal; tissue; microRNA; biomarker; artificial intelligence; neural network	CANCERS	Hungary	2	6.575
644	2021	Ma, Jun; Yang, Jiani; Jin, Yue; Cheng, Shanshan; Huang, Shan; Zhang, Nan; Wang, Yu	Artificial Intelligence Based on Blood Biomarkers Including CTCs Predicts Outcomes in Epithelial Ovarian Cancer: A Prospective Study	Objective: We aimed to develop an ovarian cancer-specific predictive framework for clinical use platinum-sensitivity and prognosis using machine learning methods based on multiple biomarkers, including circulating tumor cells (CTCs). Patients and Methods: We enrolled 156 epithelial ovarian cancer (EOC) patients, randomly assigned into the training and validation cohorts. Eight machine learning cl…	artificial intelligence; circulating tumor cell; blood biomarkers; epithelial ovarian cancer	ONCOTARGETS THER	China	5	4.345
645	2020	Wong, Chi Wah; Chaudhry, Ammar	Radiogenomics of lung cancer	Machine learning (ML) and artificial intelligence (AI) are aiding in improving sensitivity and specificity of diagnostic imaging. The rapid adoption of these advanced ML algorithms is transforming imaging analysis; taking us from noninvasive detection of pathology to noninvasive precise diagnosis of the pathology by identifying whether detected abnormality is a secondary to infection, inflammatio…	Machine learning (ML); artificial intelligence (AI); radiomics; radiogenomics; lung cancer	J THORAC DIS	USA	15	3.005
646	2021	Abdel Razek, Ahmed Abdel Khalek; Alksas, Ahmed; Shehata, Mohamed; AbdelKhalek, Amr; Abdel Baky, Khaled; El-Baz, Ayman; Helmy, Eman	Clinical applications of artificial intelligence and radiomics in neuro-oncology imaging	This article is a comprehensive review of the basic background, technique, and clinical applications of artificial intelligence (AI) and radiomics in the field of neuro-oncology. A variety of AI and radiomics utilized conventional and advanced techniques to differentiate brain tumors from non-neoplastic lesions such as inflammatory and demyelinating brain lesions. It is used in the diagnosis of g…	Artificial intelligence; Machine learning; Deep learning; Glioma; Radiomics	INSIGHTS IMAGING	Egypt	14	5.036
647	2021	Siciarz, P.; McCurdy, B.; Alfaifi, S.; Rathod, S.; Van Uytven, E.; Koul, R.	Artificial Intelligence for Dose-Volume Histogram Based Clinical Decision-Making Support System in Radiation Therapy Plans for Brain Tumors			MED PHYS	N/A	0	4.506
648	2019	Pham, Tuan D.; Fan, Chuanwen; Zhang, Hong; Sun, Xiao-Feng	DEEP LEARNING OF P73 BIOMARKER EXPRESSION IN RECTAL CANCER PATIENTS	By applying deep learning, we were able to compare p73 protein expression patterns of different tissue types including normal mucosa, primary tumor and lymph node metastasis in rectal cancer patients using immunohistochemical slides. The pair-wise pattern comparisons were automatedly carried out by considering color, edge, blobs, and other morphological information in the images. We discovered th…	Deep learning; convolutional neural networks; tumor protein; p73 expression; rectal cancer	IEEE IJCNN	Sweden	0	N/A
649	2022	Li, Jinze; Xing, Hui; Liu, Yueping	Artificial Intelligence Assisted to Evaluate the Immunotherapy Microenvironment of Breast Cancer			MODERN PATHOL	N/A	0	8.209
650	2021	Scimeca, Manuel; Urbano, Nicoletta; Toschi, Nicola; Bonanno, Elena; Schillaci, Orazio	Precision medicine in breast cancer: From biological imaging to artificial intelligence			SEMIN CANCER BIOL	Italy	2	17.012
651	2021	Liu, Liping; Wang, Lin; Xu, Dan; Zhang, Hongjie; Sharma, Ashutosh; Tiwari, Shailendra; Kaur, Manjit; Khurana, Manju; Shah, Mohd Asif	CT Image Segmentation Method of Liver Tumor Based on Artificial Intelligence Enabled Medical Imaging	Artificial intelligence (AI) has made various developments in the image segmentation techniques in the field of medical imaging. This article presents a liver tumor CT image segmentation method based on AI medical imaging-based technology. This study proposed an artificial intelligence-based K-means clustering (KMC) algorithm which is further compared with the region growing (RG) method. In this …		MATH PROBL ENG	Afghanistan	11	1.43
652	2022	Dovbysh, A.; Savchenko, T.; Moskalenko, R.; Romaniuk, A.	The application of artificial intelligence in the diagnosis of prostate cancer			VIRCHOWS ARCH	N/A	0	4.535
653	2020	[Anonymous]	Artificial Intelligence Detects Signs of Heart Disease on Lung Cancer Screens			RADIOL TECHNOL	N/A	0	N/A
654	2022	Teodoriu, Laura; Leustean, Letitia; Ungureanu, Maria-Christina; Bilha, Stefana; Grierosu, Irena; Matei, Mioara; Preda, Cristina; Stefanescu, Cipriana	Personalized Diagnosis in Differentiated Thyroid Cancers by Molecular and Functional Imaging Biomarkers: Present and Future	Personalized diagnosis can save unnecessary thyroid surgeries, in cases of indeterminate thyroid nodules, when clinicians tend to aggressively treat all these patients. Personalized diagnosis benefits from a combination of imagery and molecular biomarkers, as well as artificial intelligence algorithms, which are used more and more in our timeline. Functional imaging diagnosis such as SPECT, PET, …	thyroid carcinoma; SPECT; PET; molecular biomarkers; artificial intelligence	DIAGNOSTICS	Romania	0	3.992
655	2018	Somashekhar, S. P.; Sepulveda, M-J.; Puglielli, S.; Norden, A. D.; Shortliffe, E. H.; Kumar, C. Rohit; Rauthan, A.; Kumar, N. Arun; Patil, P.; Rhee, K.; Ramya, Y.	Watson for Oncology and breast cancer treatment recommendations: agreement with an expert multidisciplinary tumor board	Background: Breast cancer oncologists are challenged to personalize care with rapidly changing scientific evidence, drug approvals, and treatment guidelines. Artificial intelligence (AI) clinical decision-support systems (CDSSs) have the potential to help address this challenge. We report here the results of examining the level of agreement (concordance) between treatment recommendations made by …	Watson for Oncology; artificial intelligence; cognitive clinical decision-support systems; breast cancer; concordance; multidisciplinary tumor board	ANN ONCOL	India	136	51.769
656	2019	Daldrup-Link, Heike	Artificial intelligence applications for pediatric oncology imaging	Machine learning algorithms can help to improve the accuracy and efficiency of cancer diagnosis, selection of personalized therapies and prediction of long-term outcomes. Artificial intelligence (AI) describes a subset of machine learning that can identify patterns in data and take actions to reach pre-set goals without specific programming. Machine learning tools can help to identify high-risk p…	Artificial intelligence; Cancer; Children; Imaging; Machine learning; Oncology	PEDIATR RADIOL	USA	17	3.005
657	2020	Wada, Miki; Ge, ZongYuan; Gilmore, Stephen J.; Mar, Victoria J.	Use of artificial intelligence in skin cancer diagnosis and management			MED J AUSTRALIA	Australia	5	12.776
658	2020	de la Calle, Claire Marie; Hao Gia Nguyen; Hosseini-Asl, Ehsan; So, Clarence; Socher, Richard; Xiong, Caiming; Xue, Lingru; Carroll, Peter; Cooperberg, Matthew R.	Artificial intelligence for streamlined immunofluorescence-based biomarker discovery in prostate cancer			J CLIN ONCOL	N/A	4	50.717
659	2021	Galati, Francesca; Trimboli, Rubina Manuela; Pediconi, Federica	Special Issue Advances in Breast MRI		breast cancer; DWI; MR spectroscopy; MRI biomarkers; artificial intelligence	DIAGNOSTICS	Italy	1	3.992
660	2021	Monib, Sherif	Artificial Intelligence in Breast Disease Management: No Innovation Without Evaluation			INDIAN J SURG	England	0	0.437
661	2019	Negrete, Nataly Tapia; Takhtawala, Ruguaiyah; Shaver, Madeleine; Kart, Turkay; Zhang, Yang; Kim, Min Jung; Park, Vivian Youngjean; Su, Min-Ying; Chow, Daniel S.; Chang, Peter	Automated breast cancer lesion detection on breast MRI using artificial intelligence.			J CLIN ONCOL	N/A	0	50.717
662	2019	Manjunath, G.; Sudhakar, S.; Kakileti, S.; Madhu, H.; Singh, A.	Artificial Intelligence over thermal images for radiation-free breast cancer screening			CANCER RES	N/A	0	13.312
663	2022	Pringle, Catherine; Kilday, John-Paul; Kamaly-Asl, Ian; Stivaros, Stavros Michael	The role of artificial intelligence in paediatric neuroradiology	Imaging plays a fundamental role in the managing childhood neurologic, neurosurgical and neuro-oncological disease. Employing multi-parametric MRI techniques, such as spectroscopy and diffusion- and perfusion-weighted imaging, to the radiophenotyping of neuroradiologic conditions is becoming increasingly prevalent, particularly with radiogenomic analyses correlating imaging characteristics with m…	Artificial intelligence; Children; Machine learning; Magnetic resonance imaging; Neuroradiology; Radiogenomics	PEDIATR RADIOL	England	2	3.005
664	2022	Cimadamore, Alessia; Lopez-Beltran, Antonio; Scarpelli, Marina; Cheng, Liang; Montironi, Rodolfo	Artificial intelligence and prostate cancer: Advances and challenges			UROLOGIA J	Italy	1	N/A
665	2022	Dumoulin, Franz Ludwig; Rodriguez-Monaco, Fabian Dario; Ebigbo, Alanna; Steinbruck, Ingo	Artificial Intelligence in the Management of Barrett's Esophagus and Early Esophageal Adenocarcinoma	Simple Summary Esophageal adenocarcinoma is increasing in incidence and is the most common subtype of esophageal cancer in Western societies. AI systems are currently under development and validation in many fields of gas-troenterology. Esophageal adenocarcinoma is increasing in incidence and is the most common subtype of esophageal cancer in Western societies. The stepwise progression of Barrett…	artificial intelligence; gastro-esophageal reflux disease; Barrett's esophagus; early adenocarcinoma of the esophagus; deep convolutional neuronal networks	CANCERS	Germany	2	6.575
666	2021	Shen, John Paul	Artificial intelligence, molecular subtyping, biomarkers, and precision oncology	A targeted cancer therapy is only useful if there is a way to accurately identify the tumors that are susceptible to that therapy. Thus rapid expansion in the number of available targeted cancer treatments has been accompanied by a robust effort to subdivide the traditional histological and anatomical tumor classifications into molecularly defined subtypes. This review highlights the history of t…		EMERG TOP LIFE SCI	USA	0	N/A
667	2022	Misra, Satya Ranjan; Das, Rupsa	Artificial intelligence in oral oncology: Overcoming the challenges in diagnosis!			ORAL ONCOL	India	0	5.972
668	2019	Burgun, A.	Basis and perspectives of artificial intelligence in radiation therapy	Artificial intelligence is a highly polysemic term. In computer science, with the objective of being able to solve totally new problems in new contexts, artificial intelligence includes connectionism (neural networks) for learning and logics for reasoning. Artificial intelligence algorithms mimic tasks normally requiring human intelligence, like deduction, induction, and abduction. All apply to r…	Artificial intelligence; Precision oncology; Radiation therapy; Algorithm	CANCER RADIOTHER	France	1	1.217
669	2022	Kennett, Fiona; Ivanova, Kris; Shang, Catherine A.; Thursfield, Vicky; Marvelde, Luc Te; Evans, Sue M.	E-path plus: Using artificial intelligence to build cancer registry capability			ASIA-PAC J CLIN ONCO	N/A	0	1.926
670	2022	Rosenthal, Michael; Schawkat, Khoschy; Wolpin, Brian	A Growing Hope for Earlier Detection of Pancreatic Cancer			GASTROENTEROLOGY	USA	0	33.883
671	2019	Shende, Pravin; Augustine, Steffi; Prabhakar, Bala; Gaud, R. S.	Advanced multimodal diagnostic approaches for detection of lung cancer	Introduction: Lung cancer (LC) emerges as a principle cause of death among smokers and is also one of the most lethal forms of cancer in nonsmokers. LC is mainly classified as non-small cell lung cancer (NSCLC), small cell LC, and lung carcinoid tumor. NSCLC is the most prevalent form of LC and its early stage diagnosis is essential to reduce mortality rate of patients and provide specific therap…	Lung cancer; artificial intelligence; nanotechnology; theranostics; biosensors	EXPERT REV MOL DIAGN	India	10	5.67
672	2019	Cazacu, Irina M.; Udristoiu, Anca; Gruionu, Lucian Gheorghe; Iacob, Andreea; Gruionu, Gabriel; Saftoiu, Adrian	Artificial intelligence in pancreatic cancer: Toward precision diagnosis			ENDOSC ULTRASOUND	Romania	12	5.275
673	2022	Le Tourneau, Christophe; Bieche, Ivan; Kamal, Maud	First steps of artificial intelligence to guide therapies in oncology			M S-MED SCI	France	0	0.716
674	2021	Purysko, Andrei S.	Invited Commentary: Prostate Cancer Diagnosis-Challenges and Opportunities for Artificial Intelligence			RADIOGRAPHICS	USA	2	6.312
675	2007	Cai, T.; Conti, G.; Lorenzini, M.; Bartoletti, R.	Artificial intelligences in urological practice: the key to success?			ANN ONCOL	Italy	8	51.769
676	2019	Fiala, Clare; Diamandis, Eleftherios P.	New approaches for detecting cancer with circulating cell-free DNA		Cell-free DNA; Early cancer diagnosis; DNA fragmentation patterns; Artificial intelligence; Cancer screening	BMC MED	Canada	19	11.15
677	2018	Rodriguez, Fatima; Scheinker, David; Harrington, Robert A.	Promise and Perils of Big Data and Artificial Intelligence in Clinical Medicine and Biomedical Research	The widespread growth of big data and artificial intelligence (AI) in industry offers a preview of their promise and peril in medicine and biomedical research. This viewpoint summarizes valuable lessons from other industries, promising recent developments in health care and ideas for moving forward.	artificial intelligence; biomedical research; delivery of health care; machine learning; precision medicine	CIRC RES	USA	11	23.213
678	2022	Irajizad, Ehsan; Wu, Ranran; Vykoukal, Jody; Murage, Eunice; Spencer, Rachelle; Dennison, Jennifer B.; Moulder, Stacy; Ravenberg, Elizabeth; Lim, Bora; Litton, Jennifer; Tripathym, Debu; Valero, Vicente; Damodaran, Senthil; Rauch, Gaiane M.; Adrada, Beatriz; Candelaria, Rosalind; White, Jason B.; Brewster, Abenaa; Arun, Banu; Long, James P. P.; Do, Kim Anh; Hanash, Sam; Fahrmann, Johannes F.	Application of Artificial Intelligence to Plasma Metabolomics Profiles to Predict Response to Neoadjuvant Chemotherapy in Triple-Negative Breast Cancer	There is a need to identify biomarkers predictive of response to neoadjuvant chemotherapy (NACT) in triple-negative breast cancer (TNBC). We previously obtained evidence that a polyamine signature in the blood is associated with TNBC development and progression. In this study, we evaluated whether plasma polyamines and other metabolites may identify TNBC patients who are less likely to respond to…	triple-negative breast cancer; biomarkers; artificial intelligence; deep-learning model; neoadjuvant chemotherapy; prediction	FRONT ARTIF INTELL	USA	0	N/A
679	2011	Floares, Alexandru G.; Floares, Carmen; Vermesan, Oana; Popa, Tiberiu; Williams, Michael; Ajibode, Sulaimon; Chang-Gong, Liu; Lixia, Diao; Jing, Wang; Nicola, Traila; Jackson, David; Dinney, Colin; Adam, Liana	Intelligent Clinical Decision Support Systems for Non-invasive Bladder Cancer Diagnosis	The aim of this study was to find the set of biomarkers based on plasma microRNAs which can predict in a noninvasive way the diagnosis of bladder cancer. We presented here a methodology and the related concepts to develop intelligent molecular biomarkers using knowledge discovery in data and artificial intelligence methods. To the best of our knowledge, this is the first time when plasma miRNAs a…	bladder cancer diagnosis; noninvasive; microRNA; artificial intelligence	LECT N BIOINFORMAT	Romania	2	N/A
680	2019	Kosmin, M.; Ledsam, J.; Romera-Paredes, B.; Mendes, R.; Moinuddin, S.; de Souza, D.; Gunn, L.; Kelly, C.; Hughes, C. O.; Karthikesalingam, A.; Nutting, C.; Sharma, R. A.	Rapid advances in auto-segmentation of organs at risk and target volumes in head and neck cancer	Advances in technical radiotherapy have resulted in significant sparing of organs at risk (OARs), reducing radiation-related toxicities for patients with cancer of the head and neck (HNC). Accurate delineation of target volumes (TVs) and OARs is critical for maximising tumour control and minimising radiation toxicities. When performed manually, variability in TV and OAR delineation has been shown…	Radiotherapy; Artificial intelligence; Deep learning; Segmentation	RADIOTHER ONCOL	England	55	6.901
681	2021	Kaushik, V.; Plazzer, J. P.; Macrae, F.	Evaluation of literature searching tools for curation of MMR gene variants in hereditary colon cancer		genetics; cancer; artificial intelligence	J GASTROEN HEPATOL	N/A	0	4.369
682	2018	Hamamoto, Ryuji; Yu, Jinhua	Application of artificial intelligence for cancer research; integrated analysis of cancer omics data using machine learning and deep learning			CANCER SCI	N/A	0	6.518
683	2019	Valdebenito, Silvana; D'Amico, Daniela; Eugenin, Eliseo	Novel approaches for glioblastoma treatment: Focus on tumor heterogeneity, treatment resistance, and computational tools	BackgroundGlioblastoma (GBM) is a highly aggressive primary brain tumor. Currently, the suggested line of action is the surgical resection followed by radiotherapy and treatment with the adjuvant temozolomide, a DNA alkylating agent. However, the ability of tumor cells to deeply infiltrate the surrounding tissue makes complete resection quite impossible, and, in consequence, the probability of tu…	artificial intelligence; biomarkers; cancer stem cells; gap junctions; tunneling nanotubes (TNTs)	CANCER REP-US	USA	8	N/A
684	2022	Li, Jinze; Xing, Hui; Liu, Yueping	Artificial Intelligence Assisted to Evaluate the Immunotherapy Microenvironment of Breast Cancer			LAB INVEST	N/A	0	5.502
685	2021	Franceschini, Gianluca; Mason, Elena Jane; Orlandi, Armando; D'Archi, Sabatino; Sanchez, Alejandro Martin; Masetti, Riccardo	How will artificial intelligence impact breast cancer research efficiency?			EXPERT REV ANTICANC	Italy	1	3.627
686	2022	Dalton, Leslie	Artificial Intelligence Grading of Breast Cancer: A Study of Ensemble Learning			MODERN PATHOL	N/A	0	8.209
687	2021	Ponram, P.	Artificial intelligence based detection of breast cancer from transilluminated optical data			CLIN CANCER RES	N/A	0	13.801
688	2019	Li, Cheng-Xu; Shen, Chang-Bing; Xue, Ke; Shen, Xue; Jing, Yan; Wang, Zi-Yi; Xu, Feng; Meng, Ru-Song; Yu, Jian-Bin; Cui, Yong	Artificial intelligence in dermatology: past, present, and future			CHINESE MED J-PEKING	China	26	6.133
689	2022	Yin, Xiaomeng; Liao, Hu; Yun, Hong; Lin, Nan; Li, Shen; Xiang, Yu; Ma, Xuelei	Artificial intelligence-based prediction of clinical outcome in immunotherapy and targeted therapy of lung cancer	Lung cancer accounts for the main proportion of malignancy-related deaths and most patients are diagnosed at an advanced stage. Immunotherapy and targeted therapy have great advances in application in clinics to treat lung cancer patients, yet the efficacy is unstable. The response rate of these therapies varies among patients. Some biomarkers have been proposed to predict the outcomes of immunot…	Lung cancer; Artificial intelligence; Immunotherapy; Targeted therapy	SEMIN CANCER BIOL	China	1	17.012
690	2022	Chang, Liu; Wu, Jia; Moustafa, Nour; Bashir, Ali Kashif; Yu, Keping	AI-Driven Synthetic Biology for Non-Small Cell Lung Cancer Drug Effectiveness-Cost Analysis in Intelligent Assisted Medical Systems	According to statistics, in the 185 countries' 36 types of cancer, the morbidity and mortality of lung cancer take the first place, and non-small cell lung cancer (NSCLC) accounts for 85% of lung cancer (International Agency for Research on Cancer, 2018), (Bray et al., 2018). Significantly in many developing countries, limited medical resources and excess population seriously affect the diagnosis…	Drugs; Medical diagnostic imaging; Costs; Bioinformatics; Lung cancer; Tumors; Synthetic biology; Non-small cell lung cancer (NSCLC); targeted drug therapy; synthetic biology; artificial intelligence medical system; drug effectiveness-cost analysis	IEEE J BIOMED HEALTH	China	19	7.021
691	2022	Park, Ji Hyun; Kim, Eun Young; Luchini, Claudio; Eccher, Albino; Tizaoui, Kalthoum; Shin, Jae Il; Lim, Beom Jin	Artificial Intelligence for Predicting Microsatellite Instability Based on Tumor Histomorphology: A Systematic Review	Microsatellite instability (MSI)/defective DNA mismatch repair (dMMR) is receiving more attention as a biomarker for eligibility for immune checkpoint inhibitors in advanced diseases. However, due to high costs and resource limitations, MSI/dMMR testing is not widely performed. Some attempts are in progress to predict MSI/dMMR status through histomorphological features on H&E slides using artific…	microsatellite instability; DNA mismatch repair; digital pathology; deep learning; artificial intelligence	INT J MOL SCI	Korea	4	6.208
692	2021	Ock, Chan-Young; Shin, Seunghwan; Jung, Wonkyung; Ahn, Sangheon; Kim, Haejoon; Lee, Chunggi; Aum, Jaehong; Tak, Daim; Ryu, Ahyoung; Chung, Taiwon; Baek, Eunji; Shin, Jisoo; Lee, Seungje; Shin, Jiwon; Ma, Minuk; Park, Seonwook; Pereira, Sergio; Kang, Jeongseok; Yoo, Donggeun; Paeng, Kyunghyun	Artificial intelligence-powered spatial analysis of tumor infiltrating lymphocytes (TIL) to reflect target gene expressions of novel immuno-oncology agents.			J CLIN ONCOL	N/A	0	50.717
693	2021	Wang, Yibin; Duggar, William N.; Thomas, Toms V.; Roberts, Paul; Bian, Linkan; Wang, Haifeng	Artificial intelligence-based extracapsular extension prediction in head and neck cancer analysis			CLIN CANCER RES	N/A	0	13.801
694	2017	Zhang, Jing; Song, Yanlin; Xia, Fan; Zhu, Chenjing; Zhang, Yingying; Song, Wenpeng; Xu, Jianguo; Ma, Xuelei	Rapid and accurate intraoperative pathological diagnosis by artificial intelligence with deep learning technology	Frozen section is widely used for intraoperative pathological diagnosis (IOPD), which is essential for intraoperative decision making. However, frozen section suffers from some drawbacks, such as time consuming and high misdiagnosis rate. Recently, artificial intelligence (AI) with deep learning technology has shown bright future in medicine. We hypothesize that AI with deep learning technology c…	Artificial intelligence; Deep learning; Intraoperative pathological diagnosis; Frozen section	MED HYPOTHESES	China	11	4.411
695	2021	Costa, Luis; Castellano, Daniel; Puente, Javier; Martin, Lidia; Anido, Urbano; Gomez, Jessica; Duran, Ignacio	Exploring the synergistic effects of cabozantinib (cabo) and a programmed cell death protein 1 (PD1) inhibitor in metastatic renal cell carcinoma (mRCC) with artificial intelligence (AI).			J CLIN ONCOL	N/A	0	50.717
696	2022	Mitra, Jhimli; Ghose, Soumya; Ginty, Fiona; Berg, Wendie A.; Cen, Steven; Larsen, Linda H.; Dauphine, Christine; Cho, Sanghee; Love, Susan; Davis, Cynthia	Triaging subjects with palpable breast masses for biopsy, follow-up or treatment using AI applied to breast ultrasound in a low-resource setting - A feasibility study	Breast cancer is more common in premenopausal women in developing countries. In the absence of screening, women present with symptoms, usually a palpable mass; however most palpable masses are benign. Automatic triaging of palpable breast masses using ultrasound and Artificial Intelligence (AI) in a low-resource setting would be beneficial by characterizing them (benign, suspicious, malignant) fo…	Ultrasound; breast lesion classification; estrogen receptor status; computer-aided diagnosis; artificial intelligence	IEEE INT ULTRA SYM	Russia	0	N/A
697	2022	Malapelle, Umberto; Orsulic, Sandra	Editorial: Molecular pathology and computational image analyses in gynecologic malignancies		cervical cancer; ovarian cancer; endometrial cancer; computational pathology; molecular pathology; imaging; gynecologic; artificial intelligence	FRONT ONCOL	USA	0	5.738
698	2022	Christou, Chrysanthos D.; Tsoulfas, Georgios	Role of three-dimensional printing and artificial intelligence in the management of hepatocellular carcinoma: Challenges and opportunities	Hepatocellular carcinoma (HCC) constitutes the fifth most frequent malignancy worldwide and the third most frequent cause of cancer-related deaths. Currently, treatment selection is based on the stage of the disease. Emerging fields such as three-dimensional (3D) printing, 3D bioprinting, artificial intelligence (AI), and machine learning (ML) could lead to evidence-based, individualized manageme…	Artificial intelligence; Machine learning; Three-dimensional printing; Bioprinting; Hepatocellular carcinoma; Liver cancer	WORLD J GASTRO ONCOL	N/A	0	3.404
699	2021	van de Sande, D.; Bluemink, H.; Kneepkens, E.; Bakx, N.; Hagelaar, E.; Sharabiani, M.; Hurkmans, C.	Development of artificial intelligence based treatment planning for locally advanced breast cancer			RADIOTHER ONCOL	N/A	0	6.901
700	2021	Duran, Ignacio; Costa, Luis; Puente, Javier; Anido, Urbano; Martin, Lidia; Gomez, Jessica; Castellano, Daniel	Exploring the synergistic effects of cabozantinib (cabo) and a programmed cell death protein 1 (PD1) inhibitor in metastatic renal cell carcinoma (mRCC) with artificial intelligence (AI).			J CLIN ONCOL	N/A	0	50.717
701	2020	Tamashiro, Atsuko; Yoshio, Toshiyuki; Ishiyama, Akiyoshi; Tsuchida, Tomohiro; Hijikata, Kazunori; Yoshimizu, Shoichi; Horiuchi, Yusuke; Hirasawa, Toshiaki; Seto, Akira; Sasaki, Toru; Fujisaki, Junko; Tada, Tomohiro	Artificial intelligence-based detection of pharyngeal cancer using convolutional neural networks	Objectives The prognosis for pharyngeal cancer is relatively poor. It is usually diagnosed in an advanced stage. Although the recent development of narrow-band imaging (NBI) and increased awareness among endoscopists have enabled detection of superficial pharyngeal cancer, these techniques are still not prevalent worldwide. Nevertheless, artificial intelligence (AI)-based deep learning has led to…	artificial intelligence; convolutional neural network; deep learning; pharyngeal cancer	DIGEST ENDOSC	Japan	20	6.337
702	2019	Gil, D.; Rosell, A.	Advances in Artificial Intelligence - How Lung Cancer CT Screening Will Progress?		lung cancer screening; personalized early diagnosis; radiomic predictive models	J THORAC ONCOL	N/A	0	20.121
703	2020	Chan, J.; Liao, C.; Mann, A.; Kapp, D.; Mysona, D.	ARTIFICIAL INTELLIGENCE PUBLICATION TRENDS IN REPRODUCTIVE CANCERS - WHO IS BEING LEFT BEHIND?			INT J GYNECOL CANCER	N/A	0	4.661
704	2021	Holloway, Lois; Bezak, Eva; Baldock, Clive	Artificial intelligence (AI) will enable improved diagnosis and treatment outcomes			PHYS ENG SCI MED	Australia	2	7.099
705	2022	Thomas, Daniel J.; Singh, Deepti	Applications of artificial intelligence and deep learning in colorectal cancer surgery - Correspondence			INT J SURG	USA	0	13.4
706	2020	Mori, Yuichi; Kudo, Shin-ei; Misawa, Masashi	Can artificial intelligence standardise colonoscopy quality?			LANCET GASTROENTEROL	Japan	3	45.042
707	2022	Gunduz, Emrah; Alcin, Omer Faruk; Kizilay, Ahmet; Yildirim, Ismail Okan	Deep learning model developed by multiparametric MRI in differential diagnosis of parotid gland tumors	Purpose To create a new artificial intelligence approach based on deep learning (DL) from multiparametric MRI in the differential diagnosis of common parotid tumors. Methods Parotid tumors were classified using the InceptionResNetV2 DL model and majority voting approach with MRI images of 123 patients. The study was conducted in three stages. At stage I, the classification of the control, pleomor…	Artificial intelligence; Deep learning; Parotid tumors; Computer aided diagnosis; Head and neck cancer	EUR ARCH OTO-RHINO-L	Turkey	2	3.236
708	2019	Strand, Fredrik; Zackrisson, Sophia	Breast cancer imaging - A rapidly evolving discipline		Breast cancer; Screening; Mammography; Artificial intelligence	BREAST	Sweden	4	4.254
709	2020	Farkhadov, Mais; Eliseev, Aleksander; Petukhova, Nina	Explained Artificial Intelligence Helps to Integrate Artificial and Human Intelligence Into Medical Diagnostic Systems: Analytical Review of Publications	Artificial intelligence-based medical systems can by now diagnose various disorders highly accurately. However, we should stress that despite encouraging and ever improving results, people still distrust such systems. We review relevant publications over the past five years, to identify the main causes of such mistrust and ways to overcome it. Our study showes that the main reasons to distrust th…	artificial intelligence; human intelligence; explained AI; medical diagnostic systems	I C APPL INF COMM TE	Russia	0	N/A
710	2022	Paul, R.; Juliano, A.; Faquin, W.; Chan, A. W.	An Artificial Intelligence Ultrasound Platform for Screening and Staging of Thyroid Cancer			INT J RADIAT ONCOL	N/A	0	8.013
711	2018	Tihanyi, D.; Hegedus, C.; Varkondi, E.; Schwab, R.; Valyi-Nagy, I.; Petak, I.; Urban, L.	Clinical interpretation of lung cancer molecular profiles using rule-based artificial intelligence			ANN ONCOL	N/A	0	51.769
712	2022	Song, J. -Y.; Kim, Y.; Lee, N.; Kang, E.; Kim, H. Y.; Goo, J. M.; Kim, Y.	Effectiveness of Cloud-based Computer Aided Quality Control System in Korean National Lung Cancer Screening		Lung Cancer; Screening; Artificial Intelligence	J THORAC ONCOL	N/A	0	20.121
713	2022	Chen, Kai; Li, Hanwei; Pan, Zhanpeng; Wu, Zhuo; Song, Erwei	Insights into artificial intelligence in clinical oncology: opportunities and challenges			SCI CHINA LIFE SCI	China	0	10.372
714	2022	Qaiser, Talha; Lee, Ching-Yi; Vandenberghe, Michel; Yeh, Joe; Gavrielides, Marios A.; Hipp, Jason; Scott, Marietta; Reischl, Joachim	Usability of deep learning and H&E images predict disease outcome-emerging tool to optimize clinical trials	Understanding factors that impact prognosis for cancer patients have high clinical relevance for treatment decisions and monitoring of the disease outcome. Advances in artificial intelligence (AI) and digital pathology offer an exciting opportunity to capitalize on the use of whole slide images (WSIs) of hematoxylin and eosin (H&E) stained tumor tissue for objective prognosis and prediction of re…		NPJ PRECIS ONCOL	England	1	10.092
715	2022	Fuchsjager, Michael H.; Adelsmayr, Gabriel	Artificial Intelligence as an Assistant in Breast Cancer Screening			RADIOLOGY	Austria	1	29.146
716	2022	Tran, William T.	Towards Precision Oncology: Enhancing Cancer Screening, Diagnosis and Theragnosis Using Artificial Intelligence			CURR ONCOL	Canada	0	3.109
717	2019	Shibata, Tomoyuki; Enomoto, Kazuma; Teramoto, Atsushi; Yamada, Hyuga; Ohmiya, Naoki; Fujita, Hiroshi	AUTOMATIC DETECTION OF GASTRIC CANCER USING SEMANTIC SEGMENTATION BASED ON ARTIFICIAL INTELLIGENCE			GASTROINTEST ENDOSC	N/A	1	10.396
718	2022	Kumarasamy, C.; Bennett, K.; Adler, B.; Murray, C.; DeKlerk, N.; Brims, F.	AI Detection of Emphysema in an Ultra-Low Dose CT Lung Cancer Screening Program		Lung Cancer Screening; Artificial Intelligence; Emphysema	J THORAC ONCOL	N/A	0	20.121
719	2018	Soochit, A.; Zhang, C.; Li, T.; Dankwa-Mullan, I.; Liu, J.	CONCORDANCE ASSESSMENT OF AN ARTIFICIAL INTELLIGENCE DECISION SUPPORT TOOL FOR PRIMARY AND RECURRENT CERVICAL CANCER AT AN ACADEMIC CANCER CENTER			INT J GYNECOL CANCER	N/A	0	4.661
720	2022	Bell, Robin J.	Changes to health screening - we need to remain vigilant			CLIMACTERIC	Australia	0	3.024
721	2021	Kubota, Kazunori	Breast ultrasound in the age of advanced technology and artificial intelligence			J MED ULTRASON	Japan	1	1.878
722	2020	Gupta, Shabnam; Vargas, Andres; Saulnier, Gary; Newell, Jon; Kelley, Robert	Uterine bioimpedance combined with artificial intelligence as a means of cancer detection			NEUROUROL URODYNAM	N/A	0	2.367
723	2019	Hutton, J.; Khong, J.; Penniment, M.	Evaluating an Oncology Artificial Intelligence (AI) Tool in a Regional Cancer Centre			RADIOTHER ONCOL	N/A	0	6.901
724	2022	Powell, Kerrington; Kim, Myung S.; Haslam, Alyson; Prasad, Vinay	Artificial intelligence and magnetic resonance imaging may not make cancer screening better			J CANCER POLICY	USA	0	N/A
725	2018	Kearney, Vasant; Chan, Jason W.; Valdes, Gilmer; Solberg, Timothy D.; Yom, Sue S.	The application of artificial intelligence in the IMRT planning process for head and neck cancer	Artificial intelligence (AI) is beginning to transform IMRT treatment planning for head and neck patients. However, the complexity and novelty of AI algorithms make them susceptible to misuse by researchers and clinicians. Understanding nuances of new technologies could serve to mitigate potential clinical implementation pitfalls. This article is intended to facilitate integration of AI into the …	Artificial intelligence; Machine learning; Head and neck; Treatment planning; Radiation oncology; Intensity modulated radiation therapy; Deep learning; Convolutional neural networks; Automated treatment planning; Predictive medicine	ORAL ONCOL	USA	31	5.972
726	2018	DeWan, Peter Abdul; Inbar, Orr; Spina, Catherine S.; Rudeen, Karl; Lagor, Charles; Walker, Mark S.; Stepanski, Edward J.; Nwankwo, Jennifer O.; Hyde, Brigham	Artificial intelligence methods to predict chemotherapy-induced neutropenia in breast cancer patients.			J CLIN ONCOL	N/A	1	50.717
727	2019	Duffy, Ian R.; Boyle, Amanda J.; Vasdev, Neil	Improving PET Imaging Acquisition and Analysis With Machine Learning: A Narrative Review With Focus on Alzheimer's Disease and Oncology	Machine learning (ML) algorithms have found increasing utility in the medical imaging field and numerous applications in the analysis of digital biomarkers within positron emission tomography (PET) imaging have emerged. Interest in the use of artificial intelligence in PET imaging for the study of neurodegenerative diseases and oncology stems from the potential for such techniques to streamline d…	molecular imaging of neurodegenerative diseases; cancer detection imaging; PET; Alzheimer's; cancer imaging	MOL IMAGING	Canada	15	3.25
728	2019	Beck, A.	Artificial intelligence to optimize the accuracy and predictiveness of breast cancer pathology			CANCER RES	N/A	0	13.312
729	2019	Min, Jun Ki; Kwak, Min Seob; Cha, Jae Myung	Overview of Deep Learning in Gastrointestinal Endoscopy	Artificial intelligence is likely to perform several roles currently performed by humans, and the adoption of artificial intelligence-based medicine in gastroenterology practice is expected in the near future. Medical image-based diagnoses, such as pathology, radiology, and endoscopy, are expected to be the first in the medical field to be affected by artificial intelligence. A convolutional neur…	Artificial intelligence; Convolutional neural network; Deep learning; Diagnosis, computer-assisted; Endoscopy	GUT LIVER	Korea	70	4.321
730	2021	Yao, Shan; Ye, Zheng; Wei, Yi; Jiang, Han-Yu; Song, Bin	Radiomics in hepatocellular carcinoma: A state-of-the-art review	Hepatocellular carcinoma (HCC) is the most common cancer and the second major contributor to cancer-related mortality. Radiomics, a burgeoning technology that can provide invisible high-dimensional quantitative and mineable data derived from routine-acquired images, has enormous potential for HCC management from diagnosis to prognosis as well as providing contributions to the rapidly developing d…	Hepatocellular carcinoma; Radiomics; Deep learning; Artificial intelligence; Medical imaging; Predictive modeling	WORLD J GASTRO ONCOL	China	5	3.404
[truncated: 6,190 more rows]
